# Supplementary material for: Differential Expression of Extracellular Matrix and Adhesion Molecules in Fetal-Origin Amniotic Epithelial Cells of Preeclamptic Pregnancy
Source: PLoS One. 2016 May 24;11(5):e0156038. doi: 10.1371/journal.pone.0156038 (PMC4878795; doi:10.1371/journal.pone.0156038)
Supplement: S1 Table — Raw data of RNA sequencing to identify genes differentially expressed between preeclamptic patients and controls; 31,625 differentially expressed transcripts were obtained. (XLSX) [file pone.0156038.s001.xlsx]

## Sheet: data2
S1 Table. Raw data for 31,625 differentially expressed transcripts
transcript	gene	desc	patient-6ug/normal-6ug.fc	patient-6ug/normal-6ug.volume	N_patient-6ug	N_normal-6ug	FPKM_patient-6ug	FPKM_normal-6ug
NM_032728	PPAPDC3	phosphatidic acid phosphatase type 2 domain containing 3	1.02586	1.68954	1.70806	1.67123	2.27705	2.17645
NM_001184742	ZBTB33	zinc finger and BTB domain containing 33	1.39626	0.729428	1.00892	0.527359	1.03248	0.436853
NM_018180	DHX32	DEAH (Asp-Glu-Ala-His) box polypeptide 32	1.08227	3.39233	3.44984	3.33579	9.75868	9.22736
NM_000255	MUT	methylmalonyl CoA mutase	1.19512	3.14323	3.27444	3.01728	8.51942	7.2282
NM_032286	MED10	mediator complex subunit 10	1.01249	4.62763	4.63659	4.61868	23.6538	23.8263
NM_001256947	C1orf86	chromosome 1 open reading frame 86	-1.91201	0.372424	0.130199	1.06529	0.095478	1.06989
NM_024688	CCDC7	coiled-coil domain containing 7	1.00209	0.0634821	0.0650081	0.0619919	0.047964	0.042535
NR_125388			-1.04201	0.105551	0.0799606	0.139331	0.059442	0.099955
NM_001286525	CENPW	centromere protein W	1.09653	0.151787	0.232175	0.0992317	0.179506	0.069043
NM_001286477	C21orf58	chromosome 21 open reading frame 58	-1.00623	0.0714945	0.0671564	0.0761128	0.04958	0.051613
NM_181462	MRPL55	mitochondrial ribosomal protein L55	-1.11171	0.198431	0.136236	0.289021	0.100337	0.217562
NM_006358	SLC25A17	solute carrier family 25 (mitochondrial carrier; peroxisomal membrane protein, 34kDa), member 17	-1.15751	3.41355	3.30967	3.52069	8.78159	10.6286
NM_016340	RAPGEF6	Rap guanine nucleotide exchange factor (GEF) 6	-1.18957	1.13486	1.01653	1.26697	1.04568	1.39366
NM_147181	KCNIP4	Kv channel interacting protein 4	1.14844	0.168267	0.295498	0.0958167	0.23185	0.066235
NM_001184739	TSSK4	testis-specific serine kinase 4	-1.13897	0.407629	0.324432	0.512162	0.255701	0.421416
NM_003022	SH3BGRL	SH3 domain binding glutamic acid-rich protein like	1.07919	5.83168	5.88692	5.77697	57.5208	54.6222
NM_001172766	FOXP2	forkhead box P2	-1.01141	0.00594687	0.00193186	0.0183063	0.001619	0.012209
NR_046228	ANKRD20A12P	ankyrin repeat domain 20 family, member A12, pseudogene	1.25334	0.217589	0.434698	0.108915	0.355478	0.07664
NM_006955	ZNF33B	zinc finger protein 33B	-1.1929	1.28938	1.16841	1.42289	1.2669	1.68134
NM_006767	LZTR1	leucine-zipper-like transcription regulator 1	1.17345	3.85098	3.96809	3.73733	14.4074	12.5691
NM_031912	SYT15	synaptotagmin XV	-1.24326	1.12027	0.974156	1.28829	0.98362	1.43039
NM_144690	ZNF582	zinc finger protein 582	1.10896	0.771222	0.849425	0.700218	0.816851	0.618305
NM_019096	GTPBP2	GTP binding protein 2	1.15679	3.94773	4.05419	3.84406	15.3215	13.5419
NM_001014972	ZNF638	zinc finger protein 638	1.17946	2.76328	2.88491	2.64678	6.29621	5.27719
NM_001025089	CELF4	CUGBP, Elav-like family member 4	-1.00728	0.0120969	0.00794911	0.0184089	0.006412	0.012233
NM_017456	CYTH1	cytohesin 1	-1.08733	1.86064	1.80123	1.92201	2.48463	2.80268
NM_001206836	RAB11A	RAB11A, member RAS oncogene family	1	1.44e-06	1.44e-06	1.44e-06	1e-06	1e-06
NR_038310	MIR497HG	mir-497-195 cluster host gene (non-protein coding)	1.27126	0.390415	0.600209	0.253951	0.521304	0.187778
NM_001166420	HDAC8	histone deacetylase 8	-1.18743	0.353626	0.250791	0.498628	0.195063	0.408374
NM_001134387	ZDHHC4	zinc finger, DHHC-type containing 4	-1.13876	1.74137	1.65015	1.83762	2.14333	2.58087
NM_001256691	MELK	maternal embryonic leucine zipper kinase	-3.45919	0.575036	0.168775	1.95921	0.125967	2.90239
NM_024532	SPAG16	sperm associated antigen 16	1.115	0.00196289	0.15707	2.453e-05	0.116201	1.7e-05
NM_172362	KCNH1	potassium voltage-gated channel, subfamily H (eag-related), member 1	-1.99359	0.798853	0.443515	1.43888	0.363768	1.70889
NM_001145371	PTPN3	protein tyrosine phosphatase, non-receptor type 3	-1	4.08354e-06	2.89e-06	5.77e-06	2e-06	4e-06
NM_001225	CASP4	caspase 4, apoptosis-related cysteine peptidase	-1.17543	5.37907	5.26374	5.49693	37.1025	44.8384
NM_032173	ZNRF3	zinc and ring finger 3	1.29835	0.293885	0.5374	0.160715	0.4563	0.116761
NM_001278000	LPAR4	lysophosphatidic acid receptor 4	1.0054	0.0302866	0.0344203	0.0266493	0.025778	0.017667
NM_001257198	CUL3	cullin 3	1.00098	0.000493916	0.00157308	0.00015508	0.001322	0.0001
NM_001143989	NBPF4	neuroblastoma breakpoint family, member 4	1.01298	0.0203634	0.0316917	0.0130845	0.023613	0.008358
NM_031903	MRPL32	mitochondrial ribosomal protein L32	-1.1259	4.93767	4.85287	5.02395	27.6497	31.7549
NM_022744	C16orf58	chromosome 16 open reading frame 58	1.03389	4.57152	4.59562	4.54755	22.9405	22.7824
NM_001243751	C7orf49	chromosome 7 open reading frame 49	1.17755	2.39881	2.5196	2.28381	4.72548	3.92234
NM_001128223	ZNF717	zinc finger protein 717	1.10317	0.296051	0.375234	0.233577	0.300611	0.170716
NM_013348	KCNJ14	potassium inwardly-rectifying channel, subfamily J, member 14	-1.03088	0.313715	0.292542	0.33642	0.22914	0.259486
NM_178557	NAT8L	N-acetyltransferase 8-like (GCN5-related, putative)	-1.01304	0.0495353	0.0410617	0.0597575	0.03049	0.040864
NM_001166239	CGREF1	cell growth regulator with EF-hand domain 1	1.00002	9.75933e-05	0.00011685	8.151e-05	8.6e-05	5.5e-05
NM_014777	URB2	URB2 ribosome biogenesis 2 homolog (S. cerevisiae)	-1.05911	2.18013	2.1391	2.22195	3.3781	3.71371
NR_073475	IKZF5	IKAROS family zinc finger 5 (Pegasus)	-1.23532	1.71221	1.56653	1.87142	1.9628	2.66566
NR_027408	LOC653653	adaptor-related protein complex 1, sigma 2 subunit pseudogene	1.15925	0.419639	0.539563	0.32637	0.458286	0.250302
NM_148900	FOXP2	forkhead box P2	-1.00005	3.59661e-05	1.587e-05	8.151e-05	1.1e-05	5.5e-05
NM_001126107	SLC12A3	solute carrier family 12 (sodium/chloride transporter), member 3	1.03036	0.0198411	0.0508877	0.00773605	0.037591	0.004506
NM_001278240	ZNF189	zinc finger protein 189	-1.10261	0.168964	0.112608	0.253525	0.082715	0.187286
NM_001204406	ALOX5AP	arachidonate 5-lipoxygenase-activating protein	1	1.44e-06	1.44e-06	1.44e-06	1e-06	1e-06
NM_001131015	CIZ1	CDKN1A interacting zinc finger protein 1	-1.00126	0.000328627	5.771e-05	0.00187135	4e-05	0.001023
NM_005476	GNE	glucosamine (UDP-N-acetyl)-2-epimerase/N-acetylmannosamine kinase	-1.09245	2.93057	2.86748	2.99505	6.21256	7.08147
NM_007346	OGFR	opioid growth factor receptor	-1.0923	3.85388	3.79072	3.91809	12.6078	14.3433
NM_015926	TEX264	testis expressed 264	1.05945	3.68313	3.72502	3.64171	11.985	11.6759
NM_001004722	NCK2	NCK adaptor protein 2	1.06555	1.94521	1.99155	1.89995	2.96421	2.73901
NM_017632	CDKN2AIP	CDKN2A interacting protein	-1.20206	3.083	2.9531	3.21861	6.65794	8.46048
NM_016322	RAB14	RAB14, member RAS oncogene family	-1.0836	5.04132	4.98373	5.09957	30.4349	33.4229
NM_002688	SEPT5	septin 5	-1.18897	1.7483	1.62789	1.87761	2.09521	2.68128
NM_001004309	ZNF774	zinc finger protein 774	1.0781	0.300176	0.359286	0.250791	0.286659	0.184678
NM_178834	LAYN	layilin	1.60339	3.51194	3.86898	3.18785	13.4019	8.26751
NM_020133	AGPAT4	1-acylglycerol-3-phosphate O-acyltransferase 4	1.06088	1.59545	1.63865	1.55339	2.11988	1.93745
NM_001160168	PRR5L	proline rich 5 like	-1.01603	0.106738	0.0958802	0.118825	0.071144	0.08459
NM_001281440	SMAP1	small ArfGAP 1	1	1.01e-05	1.01e-05	1.01e-05	7e-06	7e-06
NM_001258038	SPRY1	sprouty homolog 1, antagonist of FGF signaling (Drosophila)	-1.18864	0.177931	0.0925968	0.341907	0.068941	0.264017
NM_015723	PNPLA8	patatin-like phospholipase domain containing 8	1.14583	0.0045021	0.1965	0.00010315	0.148684	6.8e-05
NR_036512	LOC100129917	uncharacterized LOC100129917	-1.22905	0.763055	0.628651	0.926194	0.552606	0.879349
NM_198440	DERL3	derlin 3	-1.01623	0.0470683	0.036864	0.0600973	0.027682	0.041166
NM_052859	RFT1	RFT1 homolog (S. cerevisiae)	-1.05403	2.44115	2.40349	2.4794	4.2599	4.59138
NM_001144027	NDOR1	NADPH dependent diflavin oxidoreductase 1	-1.30681	0.519638	0.361306	0.747354	0.28865	0.672029
NM_001005198	OR8G5	olfactory receptor, family 8, subfamily G, member 5	1.02987	0.0771217	0.10122	0.0587606	0.074858	0.040203
NM_006474	PDPN	podoplanin	1.11313	2.50665	2.58515	2.43053	4.98108	4.42073
NM_013346	SNX12	sorting nexin 12	1.13359	4.74079	4.8321	4.65121	27.1677	24.3464
NM_001288765	DMPK	dystrophia myotonica-protein kinase	1.32517	0.00765609	0.40632	0.00014426	0.32869	9.2e-05
NM_001272044	RPS6KB1	ribosomal protein S6 kinase, 70kDa, polypeptide 1	-1.12848	0.479491	0.400161	0.574546	0.323294	0.484473
NM_012286	MORF4L2	mortality factor 4 like 2	1.13359	5.35854	5.44975	5.26885	42.2699	37.9168
NM_004881	TP53I3	tumor protein p53 inducible protein 3	-1.01541	3.53993	3.52892	3.55098	10.3888	10.8742
NR_034072	SARS	seryl-tRNA synthetase	-1.20777	3.00252	2.86943	3.14178	6.22246	7.97503
NM_004418	DUSP2	dual specificity phosphatase 2	1.2242	1.39894	1.55245	1.26061	1.93032	1.38247
NR_104024	ATG4D	autophagy related 4D, cysteine peptidase	-1.34106	0.473645	0.307111	0.730484	0.241297	0.652906
NM_001164783	BCKDHA	branched chain keto acid dehydrogenase E1, alpha polypeptide	-1.02712	0.173848	0.155617	0.194216	0.115317	0.141527
NM_001204262	NR3C1	nuclear receptor subfamily 3, group C, member 1 (glucocorticoid receptor)	-1.17508	2.23661	2.12325	2.35602	3.32511	4.15635
NM_003447	ZNF165	zinc finger protein 165	1.07431	0.135306	0.196559	0.0931417	0.148766	0.063978
NM_003145	SSR2	signal sequence receptor, beta (translocon-associated protein beta)	-1.13125	7.66992	7.58147	7.7594	191.818	217.011
NM_001282862	RASGEF1A	RasGEF domain family, member 1A	-1.00095	0.00122842	0.00072116	0.00209249	0.000566	0.001145
NM_001301834			1.2531	0.00167895	0.325506	8.66e-06	0.256524	6e-06
NM_018682	KMT2E	lysine (K)-specific methyltransferase 2E	1.10495	1.5436	1.61727	1.47328	2.06987	1.78216
NR_104223	SH3YL1	SH3 and SYLF domain containing 1	1.10238	0.856259	0.929452	0.788829	0.925361	0.718209
NR_026827	LINC00839	long intergenic non-protein coding RNA 839	-1.05573	1.55349	1.51486	1.5931	1.85126	2.01798
NM_000281	PCBD1	pterin-4 alpha-carbinolamine dehydratase/dimerization cofactor of hepatocyte nuclear factor 1 alpha	1.18554	4.37816	4.50265	4.25711	21.3988	18.4853
NM_001197325	ARNT	aryl hydrocarbon receptor nuclear translocator	-1.2147	0.951813	0.821797	1.1024	0.777509	1.12548
NM_030631	SLC25A21	solute carrier family 25 (mitochondrial oxoadipate carrier), member 21	1.0293	0.0443898	0.0698624	0.0282048	0.051866	0.018658
NM_024828	CAAP1	caspase activity and apoptosis inhibitor 1	1.14239	2.47456	2.57245	2.38039	4.92814	4.24274
NM_001135565	HDHD1	haloacid dehalogenase-like hydrolase domain containing 1	-1.02937	0.196824	0.17705	0.218807	0.132976	0.159608
NM_006456	ST6GALNAC2	ST6 (alpha-N-acetyl-neuraminyl-2,3-beta-galactosyl-1, 3)-N-acetylgalactosaminide alpha-2,6-sialyltransferase 2	1.25411	1.25538	1.4293	1.10263	1.69365	1.12573
NM_019625	ABCB9	ATP-binding cassette, sub-family B (MDR/TAP), member 9	-1.14546	1.33792	1.24354	1.43947	1.38618	1.71048
NM_004585	RARRES3	retinoic acid receptor responder (tazarotene induced) 3	1.24395	0.66451	0.840374	0.525448	0.804796	0.434977
NM_001288963	TRIP10	thyroid hormone receptor interactor 10	-1.18734	0.459995	0.352517	0.600243	0.280603	0.510589
NM_003929	RAB7L1	RAB7, member RAS oncogene family-like 1	1.42089	0.401402	0.72809	0.221296	0.662458	0.161648
NM_001199972	RPL36A	ribosomal protein L36a	-1.17299	1.66734	1.55621	1.7864	1.9386	2.44117
NM_001258213	PCID2	PCI domain containing 2	-1.29178	1.50218	1.32881	1.69817	1.51959	2.23552
NM_001199535	TGIF2-C20orf24	TGIF2-C20orf24 readthrough	1.02834	0.411786	0.432436	0.392121	0.353575	0.30833
NM_001113491	SEPT9	septin 9	2.55667	2.0823	2.86676	1.5125	6.21021	1.85912
NM_001204863	TCEB1	transcription elongation factor B (SIII), polypeptide 1 (15kDa, elongin C)	1.04118	0.369668	0.399925	0.3417	0.323051	0.263856
NM_001005369	MTIF2	mitochondrial translational initiation factor 2	-1.00264	0.721922	0.720025	0.723823	0.654362	0.644942
NM_003981	PRC1	protein regulator of cytokinesis 1	-1.62949	4.02493	3.6881	4.39253	11.6465	20.3193
NM_207038	TCF12	transcription factor 12	-1.03073	0.213431	0.192712	0.236377	0.145564	0.172931
NM_003537	HIST1H3B	histone cluster 1, H3b	-1.10833	0.18582	0.125892	0.274274	0.092289	0.204405
NR_026947	C1RL-AS1	C1RL antisense RNA 1	1.08504	0.473156	0.53568	0.417929	0.454508	0.332073
NM_001300772			1.2094	0.00226788	0.274308	1.875e-05	0.214428	1.3e-05
NM_006133	DAGLA	diacylglycerol lipase, alpha	1.02692	1.21305	1.23236	1.19404	1.36853	1.27065
NR_110457			-1.0317	0.393915	0.372046	0.41707	0.297601	0.331504
NM_001271699	ABCB7	ATP-binding cassette, sub-family B (MDR/TAP), member 7	-1.00001	0.000115756	0.00010676	0.00012551	7.8e-05	8.1e-05
NM_001014794	ILK	integrin-linked kinase	-1.13699	6.33175	6.23981	6.42504	74.3795	84.9585
NM_017425	SPA17	sperm autoantigenic protein 17	-1.00044	2.56572	2.5654	2.56604	4.89978	4.94059
NM_004019	DMD	dystrophin	1.0075	0.365585	0.371014	0.360237	0.296809	0.279665
NM_001278158	ZNF205	zinc finger protein 205	-1.00479	0.637803	0.634365	0.641259	0.558679	0.554029
NM_003624	RANBP3	RAN binding protein 3	-1.41381	1.20964	0.985367	1.48495	0.998623	1.80633
NM_032738	FCRLA	Fc receptor-like A	1.15222	0.136336	0.272599	0.068186	0.212846	0.046437
NM_001010983	GLT8D1	glycosyltransferase 8 domain containing 1	1.20574	2.62437	2.7628	2.49288	5.75491	4.63484
NM_000110	DPYD	dihydropyrimidine dehydrogenase	1.38822	2.37426	2.62264	2.14941	5.14858	3.46446
NR_036473	SNHG3	small nucleolar RNA host gene 3 (non-protein coding)	1.32463	0.700035	0.931615	0.526021	0.928854	0.435783
NM_014969	WDR47	WD repeat domain 47	-1.02248	0.639227	0.623389	0.655467	0.545886	0.568798
NR_121623			1.11151	0.235659	0.323949	0.171432	0.255323	0.124419
NM_001142404	CD164	CD164 molecule, sialomucin	1.16134	0.633246	0.75027	0.534475	0.689064	0.443259
NM_133264	WIPF2	WAS/WASL interacting protein family, member 2	-1.02771	3.1044	3.08474	3.12418	7.34529	7.85831
NM_004531	MOCS2	molybdenum cofactor synthesis 2	-1.40216	0.829635	0.620896	1.10855	0.543262	1.13505
NM_052837	SCAMP3	secretory carrier membrane protein 3	-1.20148	4.05277	3.92253	4.18734	13.9422	17.5595
NR_109971	AC003051.1	uncharacterized LOC101928122	1.04025	0.0861861	0.119228	0.0623013	0.087377	0.042669
NR_028269	LOC100288778	WAS protein family homolog 1 pseudogene	-1.63115	1.83324	1.51396	2.21986	1.84972	3.70731
NM_001184974	PACSIN3	protein kinase C and casein kinase substrate in neurons 3	1.04258	0.977935	1.00847	0.948321	1.03205	0.911996
NM_178238	PILRB	paired immunoglobin-like type 2 receptor beta	-1.12439	2.09367	2.0108	2.17995	3.01772	3.57275
NM_133505	DCN	decorin	1.02092	0.0883833	0.104567	0.0747042	0.077379	0.050463
NM_001286118	CCDC90B	coiled-coil domain containing 90B	-1.02536	1.12956	1.11164	1.14777	1.18367	1.19799
NR_125750			1.10041	0.000445841	0.138038	1.44e-06	0.101683	1e-06
NM_207390	CLEC17A	C-type lectin domain family 17, member A	-1.00729	0.00396126	0.00132881	0.0118087	0.001089	0.007552
NM_175744	RHOC	ras homolog family member C	1.0711	6.48262	6.53236	6.43327	91.0817	85.3168
NM_001098520	HTATIP2	HIV-1 Tat interactive protein 2, 30kDa	1.11011	3.24188	3.3181	3.1674	8.84578	8.14307
NM_016143	NSFL1C	NSFL1 (p97) cofactor (p47)	1.11647	3.05618	3.13669	2.97774	7.65024	6.97866
NR_046392	LINC00507	long intergenic non-protein coding RNA 507	-1.05231	0.067612	0.0401904	0.113743	0.029981	0.080513
NM_001270410	LIN9	lin-9 homolog (C. elegans)	-1.6463	1.01882	0.720808	1.44003	0.655205	1.7121
NM_001163323	CCDC120	coiled-coil domain containing 120	1.13427	0.00256074	0.181796	3.607e-05	0.136576	2.5e-05
NR_046229	GMDS-AS1	GMDS antisense RNA 1 (head to head)	1.31156	0.434201	0.67188	0.280601	0.599635	0.209449
NM_001012754	NHLRC3	NHL repeat containing 3	1.1424	1.97996	2.07832	1.88625	3.20117	2.70625
NR_037868	SLFNL1-AS1	SLFNL1 antisense RNA 1	1.06666	0.82808	0.875941	0.782835	0.852613	0.710948
NM_007031	HSF2BP	heat shock transcription factor 2 binding protein	1.10053	0.712774	0.785212	0.647018	0.732655	0.560615
NM_022344	C17orf75	chromosome 17 open reading frame 75	-1.10975	1.83962	1.76604	1.91627	2.4084	2.78426
NM_014685	HERPUD1	homocysteine-inducible, endoplasmic reticulum stress-inducible, ubiquitin-like domain member 1	1.39124	5.53366	5.77697	5.3006	53.0547	38.8512
NM_001129995	KCTD15	potassium channel tetramerization domain containing 15	-1.44777	2.31797	2.06638	2.60021	3.16922	5.08138
NM_024997	ATF7IP2	activating transcription factor 7 interacting protein 2	1.11691	0.318486	0.408077	0.248564	0.330147	0.182729
NM_001238	CCNE1	cyclin E1	-1.02593	2.44029	2.42189	2.45882	4.32553	4.5275
NM_005010	NRCAM	neuronal cell adhesion molecule	1.26936	0.289979	0.509226	0.165128	0.428184	0.119835
NM_017617	NOTCH1	notch 1	-1.37039	1.98276	1.76846	2.22304	2.41386	3.71825
NM_005742	PDIA6	protein disulfide isomerase family A, member 6	-1.02728	7.65661	7.63721	7.67605	198.657	205.264
NM_020816	KIF17	kinesin family member 17	-1.1565	0.463945	0.370771	0.580534	0.296718	0.491154
NM_001164444	CBY3	chibby homolog 3 (Drosophila)	-1.10573	0.113237	0.0619581	0.206958	0.045268	0.150617
NM_019079	L1TD1	LINE-1 type transposase domain containing 1	1.75236	1.12784	1.60288	0.793582	2.0345	0.722751
NM_030773	TUBB1	tubulin, beta 1 class VI	-1.00253	0.286557	0.284743	0.288384	0.223538	0.216795
NM_001243013	ABCB9	ATP-binding cassette, sub-family B (MDR/TAP), member 9	1.67886	0.0090088	0.747592	0.00010856	0.68582	7.1e-05
NM_017727	TMEM214	transmembrane protein 214	1.11247	5.54457	5.62199	5.46823	47.5235	43.7054
NM_198721	COL25A1	collagen, type XXV, alpha 1	-1.04924	0.0244905	0.00777694	0.0771232	0.006281	0.052565
NR_045636	BOLA3-AS1	BOLA3 antisense RNA 1 (head to head)	1.26578	0.0014007	0.340029	5.77e-06	0.269124	4e-06
NM_001185093	NIT1	nitrilase 1	1.02278	0.713907	0.730338	0.697845	0.665311	0.616205
NM_001270695	ARHGAP12	Rho GTPase activating protein 12	1.67141	0.00103302	0.741068	1.44e-06	0.677664	1e-06
NM_001014449	DDX19B	DEAD (Asp-Glu-Ala-Asp) box polypeptide 19B	-1.00342	1.24006	1.2376	1.24253	1.37681	1.34734
NM_021089	ZNF8	zinc finger protein 8	1.06979	1.39944	1.44895	1.35162	1.73257	1.54894
NM_020402	CHRNA10	cholinergic receptor, nicotinic, alpha 10 (neuronal)	-1.0681	0.406766	0.36201	0.457055	0.28915	0.368276
NM_001126122	SLC25A19	solute carrier family 25 (mitochondrial thiamine pyrophosphate carrier), member 19	-1.19705	0.245454	0.147892	0.407378	0.109103	0.32298
NM_001013436	MPST	mercaptopyruvate sulfurtransferase	1.43369	2.77108	3.04311	2.52337	7.1144	4.75721
NM_080684	PTPN13	protein tyrosine phosphatase, non-receptor type 13 (APO-1/CD95 (Fas)-associated phosphatase)	1.02149	0.449291	0.464891	0.434215	0.384892	0.347235
NM_018060	IARS2	isoleucyl-tRNA synthetase 2, mitochondrial	-1.09801	4.96352	4.89653	5.03142	28.5526	31.9596
NM_001166292	PTCH2	patched 2	-1	2.04e-06	1.44e-06	2.89e-06	1e-06	2e-06
NM_173194	KCNIP2	Kv channel interacting protein 2	1.05802	0.345745	0.388813	0.307448	0.312505	0.233248
NR_040091	LOC100506990	uncharacterized LOC100506990	-1.04035	1.12165	1.09348	1.15055	1.15606	1.20246
NM_001282667	MICAL2	microtubule associated monooxygenase, calponin and LIM domain containing 2	1.39611	5.45091	5.69692	5.21552	50.2587	36.4335
NM_006690	MMP24	matrix metallopeptidase 24 (membrane-inserted)	1.2656	0.874743	1.06101	0.72118	1.10852	0.641705
NM_016588	NRN1	neuritin 1	-1.08991	0.000422921	1.44e-06	0.12421	1e-06	0.088825
NM_012161	FBXL5	F-box and leucine-rich repeat protein 5	1.35663	4.21266	4.43841	3.99839	20.3968	15.2495
NM_021998	ZNF711	zinc finger protein 711	-1.31526	0.759908	0.587523	0.982874	0.50659	0.958105
NM_017954	CADPS2	Ca++-dependent secretion activator 2	-1.00005	2.30328e-05	7.21e-06	7.358e-05	5e-06	5e-05
NR_033266	WASH5P	WAS protein family homolog 5 pseudogene	1.06573	3.17737	3.22362	3.13179	8.1904	7.91386
NM_001282444	EHD1	EH-domain containing 1	1.24791	0.252276	0.458362	0.138849	0.378728	0.099634
NM_001111077	EZR	ezrin	-1.10326	5.82173	5.75127	5.89305	52.2406	59.0403
NM_152236	GAS2L1	growth arrest-specific 2 like 1	-1.09001	2.86814	2.80664	2.93098	5.95599	6.70835
NM_177559	CSNK2A1	casein kinase 2, alpha 1 polypeptide	-1.15916	2.15037	2.04646	2.25954	3.11675	3.8324
NM_001282306	STK25	serine/threonine kinase 25	1.33181	1.0267	1.25399	0.840604	1.39894	0.776615
NM_004193	GBF1	golgi brefeldin A resistant guanine nucleotide exchange factor 1	-1.33489	2.36798	2.16877	2.58549	3.46223	5.02069
NM_001077351	RBM23	RNA binding motif protein 23	-1.19533	3.10893	2.98289	3.24029	6.80144	8.59215
NR_072987	TMEM254	transmembrane protein 254	1.04517	0.000802409	0.0637485	1.01e-05	0.047003	7e-06
NM_015041	CLUAP1	clusterin associated protein 1	-1.07442	1.97987	1.92877	2.03232	2.79491	3.10584
NM_014562	OTX1	orthodenticle homeobox 1	1.06667	0.0582583	0.121134	0.0280188	0.088671	0.018587
NM_007322	RANBP3	RAN binding protein 3	1.35238	1.25525	1.49175	1.05624	1.80387	1.05825
NM_001003692	ZMAT5	zinc finger, matrin-type 5	1.01323	2.04783	2.05733	2.03837	3.14835	3.12506
NM_001271087	VPS72	vacuolar protein sorting 72 homolog (S. cerevisiae)	-1.5749	0.655783	0.40544	1.0607	0.327895	1.06394
NM_032664	FUT10	fucosyltransferase 10 (alpha (1,3) fucosyltransferase)	1.21233	1.63002	1.77482	1.49704	2.42909	1.83015
NM_001031746	VSTM4	V-set and transmembrane domain containing 4	1.05572	1.34073	1.38041	1.30219	1.60679	1.45516
NM_207446	FAM174B	family with sequence similarity 174, member B	1.24853	0.863977	1.03881	0.718571	1.07448	0.638921
NM_001277817	YTHDF3	YTH domain family, member 3	1.41448	1.76969	2.03742	1.53715	3.08858	1.9081
NM_014051	TMEM14A	transmembrane protein 14A	1.11024	4.15555	4.23167	4.0808	17.4852	16.2229
NR_038977	FLJ35282	uncharacterized LOC441389	1.37517	0.284075	0.595195	0.135583	0.515975	0.097292
NM_001198543	HYDIN	HYDIN, axonemal central pair apparatus protein	1.07943	0.213081	0.275234	0.164963	0.215201	0.119708
NM_014311	SMUG1	single-strand-selective monofunctional uracil-DNA glycosylase 1	-1.08129	1.38469	1.32946	1.44221	1.52042	1.71525
NM_001282712	PQLC3	PQ loop repeat containing 3	1.20538	0.00124698	0.269489	5.77e-06	0.210749	4e-06
NM_007103	NDUFV1	NADH dehydrogenase (ubiquinone) flavoprotein 1, 51kDa	1.06543	4.99641	5.04233	4.9509	31.7315	30.0789
NM_001456	FLNA	filamin A, alpha	-1.10304	7.69263	7.62221	7.7637	196.631	217.695
NM_024808	BORA	bora, aurora kinase A activator	-1.30011	1.94365	1.76353	2.14216	2.40149	3.43993
NM_001146278	NCEH1	neutral cholesterol ester hydrolase 1	-1.3266	0.00351501	3.03e-05	0.407765	2.1e-05	0.323343
NM_174959	SVOPL	SVOP-like	-1.03083	0.000795228	1.443e-05	0.0438245	1e-05	0.029036
NM_001242864	PRMT2	protein arginine methyltransferase 2	-1.2867	0.0017747	8.66e-06	0.36369	6e-06	0.282751
NM_001164179	ENTPD1	ectonucleoside triphosphate diphosphohydrolase 1	1.14427	0.00052913	0.194429	1.44e-06	0.146902	1e-06
NM_001127458	CRLS1	cardiolipin synthase 1	1	5.77e-06	5.77e-06	5.77e-06	4e-06	4e-06
NM_001163940	PYGL	phosphorylase, glycogen, liver	-1.00001	3.22224e-05	2.525e-05	4.112e-05	1.7e-05	2.9e-05
NM_007005	TLE4	transducin-like enhancer of split 4 (E(sp1) homolog, Drosophila)	-1.01202	3.52393	3.51531	3.53256	10.2795	10.734
NM_171829	KCNMB3	potassium large conductance calcium-activated channel, subfamily M beta member 3	-1.00003	1.88056e-05	7.21e-06	4.905e-05	5e-06	3.4e-05
NM_001286072	MOV10	Mov10, Moloney leukemia virus 10, homolog (mouse)	-1.20336	1.13048	1.00481	1.27188	1.02626	1.40024
NM_003026	SH3GL2	SH3-domain GRB2-like 2	-1.14754	0.304539	0.22104	0.419581	0.169698	0.33361
NM_001114636	FANCL	Fanconi anemia, complementation group L	1.04856	1.33465	1.3693	1.30088	1.58582	1.4526
NR_002821	LOC400927	TPTE and PTEN homologous inositol lipid phosphatase pseudogene	-1.01916	1.12773	1.11412	1.14151	1.18672	1.18758
NM_001032395	GPR126	G protein-coupled receptor 126	-1.17845	0.168107	0.0871991	0.324085	0.064915	0.248323
NM_005090	JMJD7-PLA2G4B	JMJD7-PLA2G4B readthrough	1.10183	0.503943	0.578724	0.438825	0.498176	0.35125
NM_001127361	RNF19B	ring finger protein 19B	-1.31515	0.586115	0.420921	0.816142	0.342918	0.751196
NM_006300	ZNF230	zinc finger protein 230	-1.06118	0.825492	0.783765	0.86944	0.731104	0.808939
NM_001199055	CDIP1	cell death-inducing p53 target 1	1.21005	0.00378019	0.275122	5.194e-05	0.215189	3.6e-05
NM_203384	RNH1	ribonuclease/angiogenin inhibitor 1	1.50045	2.86049	3.16813	2.58273	7.8338	5.01057
NM_001242874	PRKCZ	protein kinase C, zeta	-1.22258	0.405585	0.285748	0.575681	0.224146	0.485931
NM_033007	NLRP1	NLR family, pyrin domain containing 1	-1.09981	0.00157322	1.803e-05	0.137272	1.2e-05	0.098507
NM_004554	NFATC4	nuclear factor of activated T-cells, cytoplasmic, calcineurin-dependent 4	1.59133	1.94835	2.31208	1.64184	3.91683	2.11644
NM_001244438	ARG1	arginase 1	1.00636	0.0189515	0.0240659	0.014924	0.017683	0.009634
NM_182896	ARL13B	ADP-ribosylation factor-like 13B	1.10116	0.193105	0.274748	0.135722	0.214791	0.097326
NM_001286238	SPATA6	spermatogenesis associated 6	1.01886	0.287016	0.300811	0.273853	0.23628	0.204063
NM_024635	NAA35	N(alpha)-acetyltransferase 35, NatC auxiliary subunit	1.03028	3.21273	3.23432	3.19128	8.2679	8.28948
NM_001145368	PTPN3	protein tyrosine phosphatase, non-receptor type 3	-1.00787	0.110749	0.105235	0.116551	0.077812	0.08291
NM_001126054	CASK	calcium/calmodulin-dependent serine protein kinase (MAGUK family)	1	4.99841e-06	5.77e-06	4.33e-06	4e-06	3e-06
NM_001135058	COCH	cochlin	-1.58333	3.71698	3.40025	4.06321	9.37059	16.0165
NM_172251	MRPL54	mitochondrial ribosomal protein L54	1.15529	4.88447	4.98971	4.78145	30.5663	26.772
NM_001243777	CEP57	centrosomal protein 57kDa	-1.20377	0.629088	0.509374	0.776937	0.428305	0.705228
NM_001173977	LRRC16A	leucine rich repeat containing 16A	1.05074	0.369683	0.407108	0.335698	0.329315	0.258917
NM_031866	FZD8	frizzled family receptor 8	-1.27405	2.56374	2.39498	2.7444	4.22905	5.73676
NM_002825	PTN	pleiotrophin	-1.38334	4.33424	4.10648	4.57464	15.9278	23.1629
NM_201442	C1S	complement component 1, s subcomponent	1.78551	3.74372	4.18517	3.34884	16.8626	9.32252
NM_002114	HIVEP1	human immunodeficiency virus type I enhancer binding protein 1	-1.14609	2.29766	2.2014	2.39813	3.55562	4.3045
NM_016642	SPTBN5	spectrin, beta, non-erythrocytic 5	1.0199	0.152473	0.167349	0.138919	0.124647	0.099669
NM_001143966	TBC1D7	TBC1 domain family, member 7	1.64057	1.06174	1.47728	0.763084	1.78025	0.689104
NR_104632	LOC101926940	uncharacterized LOC101926940	-1.2115	1.17852	1.04822	1.32502	1.08834	1.49775
NM_005273	GNB2	guanine nucleotide binding protein (G protein), beta polypeptide 2	-1.01272	6.72823	6.71912	6.73735	103.407	106.619
NM_006357	UBE2E3	ubiquitin-conjugating enzyme E2E 3	-1.02357	5.22728	5.2105	5.24411	35.7455	37.1477
NM_001430	EPAS1	endothelial PAS domain protein 1	1.4092	4.60614	4.86022	4.36534	27.8268	19.9772
NM_001079874	VAV3	vav 3 guanine nucleotide exchange factor	-1.09513	0.177334	0.123512	0.25461	0.090443	0.188224
NM_001195125	C16orf95	chromosome 16 open reading frame 95	-1.01616	1.09902	1.08752	1.11065	1.14749	1.13769
NM_001300739			-1.13904	0.676325	0.588902	0.776726	0.508376	0.704933
NM_007188	ABCB8	ATP-binding cassette, sub-family B (MDR/TAP), member 8	1	2.87938	2.87938	2.87938	6.27322	6.44448
NM_001282784	TRMU	tRNA 5-methylaminomethyl-2-thiouridylate methyltransferase	1.22104	0.132332	0.339667	0.0515553	0.268896	0.034678
NM_001256442	PRRT2	proline-rich transmembrane protein 2	-1.17956	0.492438	0.387515	0.625769	0.311566	0.536838
NM_057174	PEX16	peroxisomal biogenesis factor 16	-1.29132	0.0040942	4.544e-05	0.368892	3.1e-05	0.287694
NM_014845	FIG4	FIG4 homolog, SAC1 lipid phosphatase domain containing (S. cerevisiae)	1.10868	2.45658	2.53213	2.38329	4.77715	4.25185
NM_001291628			1.45421	1.79818	2.08847	1.54824	3.2303	1.92955
NM_001291593			-1.14532	0.00191587	1.875e-05	0.195763	1.3e-05	0.142504
NM_018443	ZNF302	zinc finger protein 302	-1.89293	1.00553	0.64557	1.56619	0.569814	1.9608
NM_030627	CPEB4	cytoplasmic polyadenylation element binding protein 4	-1.25614	2.74872	2.58914	2.91813	4.99994	6.65408
NM_003128	SPTBN1	spectrin, beta, non-erythrocytic 1	1.24742	4.42149	4.58383	4.26489	22.6993	18.6167
NM_013337	TIMM22	translocase of inner mitochondrial membrane 22 homolog (yeast)	-1.03943	4.02692	3.99911	4.05491	14.7315	15.9097
NM_020223	FAM20C	family with sequence similarity 20, member C	1.1486	4.01175	4.11293	3.91305	15.992	14.3014
NM_001011554	SLC13A3	solute carrier family 13 (sodium-dependent dicarboxylate transporter), member 3	1.06343	0.618701	0.664656	0.575924	0.591642	0.48606
NM_001278500	ADORA2A	adenosine A2a receptor	-1.37372	0.145407	0.0422571	0.500344	0.031439	0.409644
NM_022072	NSUN3	NOP2/Sun domain family, member 3	-1.11704	2.214	2.1356	2.29528	3.36698	3.95434
NM_001297624			-1.00001	1.1627e-05	7.21e-06	1.875e-05	5e-06	1.3e-05
NM_001260502	SRP68	signal recognition particle 68kDa	-1.00996	0.188431	0.18142	0.195712	0.136279	0.142473
NM_003664	AP3B1	adaptor-related protein complex 3, beta 1 subunit	-1.02839	4.48145	4.46129	4.50169	20.7203	21.9386
NM_001291984			-1.45805	1.50851	1.26082	1.80486	1.40983	2.49332
NM_006730	DNASE1L1	deoxyribonuclease I-like 1	1.15958	1.03542	1.14771	0.934116	1.23344	0.889741
NM_197962	GLRX2	glutaredoxin 2	1.0472	4.28609	4.31949	4.25295	18.6032	18.3956
NM_001204834	ANO10	anoctamin 10	-1.27569	0.312428	0.182774	0.534056	0.1375	0.442878
NM_152470	RNF165	ring finger protein 165	-1	1.0796e-05	1.01e-05	1.154e-05	7e-06	8e-06
NM_001136239	PRDM6	PR domain containing 6	-1.01598	0.190149	0.179056	0.201929	0.134236	0.147085
NR_120409			-1.00001	2.34397e-05	1.587e-05	3.462e-05	1.1e-05	2.4e-05
NM_018969	GPR173	G protein-coupled receptor 173	-1.03497	1.43775	1.41317	1.46276	1.66324	1.7611
NM_014412	CACYBP	calcyclin binding protein	-1.21741	4.42858	4.28895	4.57276	18.1884	23.1355
NR_109863	RP11-53O19.1	uncharacterized LOC100506674	-1.02636	0.000232506	1.44e-06	0.037541	1e-06	0.024581
NR_015453	NOP14-AS1	NOP14 antisense RNA 1	1.15318	1.44786	1.55431	1.3487	1.93406	1.54369
NM_133371	MYOZ3	myozenin 3	-1.01039	0.0151701	0.00944624	0.0243624	0.007447	0.016159
NM_025233	COASY	CoA synthase	1.07594	3.79266	3.84583	3.74022	13.2055	12.5895
NM_032387	WNK4	WNK lysine deficient protein kinase 4	1.09981	1.47812	1.54835	1.41109	1.91987	1.66052
NM_001131034	RNF212	ring finger protein 212	1.1527	0.0117929	0.205697	0.0006761	0.156894	0.000405
NM_001271851	RRAGC	Ras-related GTP binding C	-1.00001	3.01789e-05	2.525e-05	3.607e-05	1.7e-05	2.5e-05
NM_001291995			-1.00001	2.35304e-05	2.02e-05	2.741e-05	1.4e-05	1.9e-05
NM_001083330	ZNF133	zinc finger protein 133	1.83203	0.218774	0.925177	0.0517327	0.920034	0.034755
NM_020704	STRIP2	striatin interacting protein 2	-1.00596	1.16064	1.15636	1.16493	1.24749	1.22271
NM_033544	RCCD1	RCC1 domain containing 1	1.14443	0.396143	0.505236	0.310605	0.424613	0.235968
NM_015144	ZCCHC14	zinc finger, CCHC domain containing 14	-1.29111	2.81452	2.63625	3.00485	5.20097	7.15551
NM_001267623	ITPA	inosine triphosphatase (nucleoside triphosphate pyrophosphatase)	-1.25994	0.28128	0.160279	0.493629	0.118556	0.403669
NM_138297	MUC4	mucin 4, cell surface associated	1	2.89e-06	2.89e-06	2.89e-06	2e-06	2e-06
NM_000918	P4HB	prolyl 4-hydroxylase, beta polypeptide	1.14524	8.89191	8.99027	8.79462	515.675	436.925
NM_001194997	CARS	cysteinyl-tRNA synthetase	1.02905	0.625309	0.646304	0.604996	0.570439	0.51572
NR_038422	PIN1	peptidylprolyl cis/trans isomerase, NIMA-interacting 1	-1.60902	0.0038535	2.164e-05	0.686206	1.5e-05	0.603146
NM_145655	GCNT2	glucosaminyl (N-acetyl) transferase 2, I-branching enzyme (I blood group)	-1.00001	1.54068e-05	8.66e-06	2.741e-05	6e-06	1.9e-05
NM_001024660	KALRN	kalirin, RhoGEF kinase	-1.20454	0.22175	0.124976	0.393459	0.09157	0.309773
NM_001550	IFRD1	interferon-related developmental regulator 1	-1.27102	4.04628	3.87698	4.22297	13.4741	17.9819
NM_001129729	PLEKHG4	pleckstrin homology domain containing, family G (with RhoGef domain) member 4	1.28621	0.00929984	0.36336	0.00023802	0.290436	0.00015
NM_017621	ALKBH4	alkB, alkylation repair homolog 4 (E. coli)	-1.08479	1.99914	1.9413	2.05871	2.82309	3.18023
NM_005572	LMNA	lamin A/C	-1.07382	7.57066	7.51945	7.62221	182.887	195.414
NM_004633	IL1R2	interleukin 1 receptor, type II	1.77703	0.00289443	0.829475	1.01e-05	0.789052	7e-06
NM_001127691	RHD	Rh blood group, D antigen	-1.01813	0.0450373	0.0339054	0.0598239	0.025357	0.04091
NM_001270895	TRAPPC3	trafficking protein particle complex 3	1.12308	0.00109884	0.16747	7.21e-06	0.124718	5e-06
NM_016094	COMMD2	COMM domain containing 2	1.15228	3.35418	3.45798	3.25349	9.82915	8.6812
NM_001282949	COPS7B	COP9 signalosome subunit 7B	1.00002	4.43715e-05	6.203e-05	3.174e-05	4.3e-05	2.2e-05
NM_005311	GRB10	growth factor receptor-bound protein 10	1.19839	2.42469	2.55875	2.29765	4.87596	3.96264
NM_005458	GABBR2	gamma-aminobutyric acid (GABA) B receptor, 2	1.09814	0.609471	0.680728	0.545672	0.608219	0.454892
NR_040064	LINC00862	long intergenic non-protein coding RNA 862	-1.07551	0.544843	0.494858	0.599877	0.413572	0.510045
NM_001284201	JKAMP	JNK1/MAPK8-associated membrane protein	-1.0148	1.25612	1.24556	1.26676	1.38857	1.39323
NM_006296	VRK2	vaccinia related kinase 2	-1.49911	2.58808	2.31245	2.89656	3.91783	6.53238
NM_152494	DCST1	DC-STAMP domain containing 1	1.00002	5.49119e-05	6.853e-05	4.4e-05	4.8e-05	3.1e-05
NM_199184	DNPH1	2'-deoxynucleoside 5'-phosphate N-hydrolase 1	-1.18039	1.18136	1.06776	1.30703	1.11904	1.46505
NR_110226	AC020571.3	uncharacterized LOC101927482	-1.12156	0.00463748	0.00012984	0.165636	9.7e-05	0.120272
NR_038371	FLJ45974	uncharacterized LOC401337	-1.01273	0.0305308	0.0227407	0.0409895	0.016856	0.027181
NM_016128	COPG1	coatomer protein complex, subunit gamma 1	-1.00944	6.37502	6.36825	6.3818	82.0206	82.0702
NM_001270531	WTAP	Wilms tumor 1 associated protein	2.75855	2.2313	3.08024	1.61633	7.32041	2.06295
NM_080608	SPATA25	spermatogenesis associated 25	-1.0234	0.251164	0.235034	0.268402	0.182088	0.199142
NR_121647			-1.0597	0.225109	0.187136	0.270787	0.140747	0.201351
NR_034098	EML2	echinoderm microtubule associated protein like 2	-2.16595	0.538951	0.217919	1.33292	0.167209	1.51277
NM_001163257	PLXNB3	plexin B3	1.00019	0.000179407	0.00036279	8.872e-05	0.000274	5.9e-05
NM_001271700	ANKRD61	ankyrin repeat domain 61	1.06814	0.297952	0.349277	0.254169	0.277832	0.187911
NM_001173476	SPEG	SPEG complex locus	-1.16068	2.99532	2.88976	3.10473	6.33043	7.74508
NM_018343	RIOK2	RIO kinase 2	1.08173	2.86485	2.92208	2.80874	6.48378	6.04857
NM_013365	GGA1	golgi-associated, gamma adaptin ear containing, ARF binding protein 1	1.10689	2.82466	2.89887	2.75235	6.36856	5.77368
NR_110096	RP11-752G15.6	uncharacterized LOC100505616	-1.22073	1.03826	0.904311	1.19205	0.892531	1.26675
NM_001252668	GULP1	GULP, engulfment adaptor PTB domain containing 1	-1.00001	1.37614e-05	1.01e-05	1.875e-05	7e-06	1.3e-05
NM_152625	ZNF366	zinc finger protein 366	1.01323	0.0210047	0.0325284	0.0135634	0.024366	0.008803
NM_031464	RPS6KL1	ribosomal protein S6 kinase-like 1	-1.11061	0.271497	0.206171	0.357521	0.157314	0.27734
NM_006640	SEPT9	septin 9	1.09667	4.51236	4.57941	4.44628	22.6215	21.0788
NM_012093	AK5	adenylate kinase 5	1.08621	0.131871	0.204385	0.0850845	0.155739	0.058169
NM_001080435	WHAMM	WAS protein homolog associated with actin, golgi membranes and microtubules	-1.04023	2.27095	2.24268	2.29958	3.68785	3.96978
NM_001130415	APOLD1	apolipoprotein L domain containing 1	1.01812	2.05214	2.06514	2.03923	3.16757	3.12697
NM_015398	FAM149A	family with sequence similarity 149, member A	-1.07354	0.172422	0.128672	0.231048	0.094606	0.169205
NM_199362	TPD52L2	tumor protein D52-like 2	-1.00006	6.82448e-05	3.607e-05	0.00012912	2.5e-05	8.3e-05
NR_045218	TRIM41	tripartite motif containing 41	1.26847	0.45632	0.659047	0.315953	0.584895	0.241008
NM_001205262	RAD54B	RAD54 homolog B (S. cerevisiae)	-1.28005	0.682515	0.527271	0.883467	0.445592	0.827612
NM_144614	MBD3L2	methyl-CpG binding domain protein 3-like 2	-1.00652	0.0542954	0.049808	0.059187	0.037081	0.040432
NM_018379	FAM63A	family with sequence similarity 63, member A	1.07098	1.27729	1.32771	1.22879	1.51704	1.32527
NM_001490	GCNT1	glucosaminyl (N-acetyl) transferase 1, core 2	1.63251	1.22833	1.63174	0.924651	2.10413	0.877043
NM_001012409	SGOL1	shugoshin-like 1 (S. pombe)	-1.3202	0.737104	0.563474	0.964235	0.483615	0.931228
NM_080649	APEX1	APEX nuclease (multifunctional DNA repair enzyme) 1	1.55991	3.13035	3.46747	2.82601	9.90063	6.15778
NM_001080408	PROX2	prospero homeobox 2	-1.02477	0.103094	0.0869415	0.122247	0.064809	0.087342
NM_024845	NAA60	N(alpha)-acetyltransferase 60, NatF catalytic subunit	-1.14048	2.53458	2.44153	2.63118	4.39576	5.20748
NM_006111	ACAA2	acetyl-CoA acyltransferase 2	-1.03543	3.56406	3.53904	3.58926	10.4659	11.1869
NM_016354	SLCO4A1	solute carrier organic anion transporter family, member 4A1	-1.31454	0.899275	0.723382	1.11794	0.657642	1.14883
NM_178827	IQUB	IQ motif and ubiquitin domain containing	-1.0974	0.00186631	2.597e-05	0.134121	1.8e-05	0.096364
NM_004027	INPP4A	inositol polyphosphate-4-phosphatase, type I, 107kDa	-1.3747	0.395172	0.227452	0.686567	0.175057	0.603653
NM_005017	PCYT1A	phosphate cytidylyltransferase 1, choline, alpha	1.06048	4.47694	4.51949	4.43478	21.6453	20.9377
NM_001881	CREM	cAMP responsive element modulator	-1.10475	1.71257	1.64222	1.78594	2.12595	2.44091
NM_001286665	POSTN	periostin, osteoblast specific factor	2.19697	3.87944	4.48853	3.35301	21.171	9.36078
NM_053035	MRPS33	mitochondrial ribosomal protein S33	1.02682	4.00331	4.02245	3.98427	14.9817	15.1074
NR_103528	FNDC3A	fibronectin type III domain containing 3A	-1.79813	0.642665	0.34627	1.19277	0.275322	1.26828
NM_001142576	IMPDH1	IMP (inosine 5'-monophosphate) dehydrogenase 1	-1.28971	0.00465988	5.915e-05	0.367109	4.1e-05	0.286111
NM_001042417	RUFY2	RUN and FYVE domain containing 2	-1.15315	0.238364	0.156793	0.362373	0.116037	0.281668
NM_002295	RPSA	ribosomal protein SA	-1.01491	9.27201	9.26134	9.2827	639.85	596.769
NM_022777	RABL5	RAB, member RAS oncogene family-like 5	1.10355	2.44277	2.51488	2.37272	4.70733	4.2147
NM_001256165	TMCO1	transmembrane and coiled-coil domains 1	-1.21222	0.755052	0.628882	0.906535	0.552692	0.853713
NM_001185009	RNF4	ring finger protein 4	1.27683	0.174119	0.424063	0.0714924	0.346193	0.048348
NM_145271	ZNF688	zinc finger protein 688	1.08038	1.36598	1.42289	1.31134	1.68109	1.47302
NR_046325	PCAT6	prostate cancer associated transcript 6 (non-protein coding)	-1.06943	1.26579	1.21829	1.31514	1.34442	1.48026
NR_049730	ASB16-AS1	ASB16 antisense RNA 1	-1.38626	0.840707	0.637498	1.10869	0.561912	1.13519
NM_001199919	PGM3	phosphoglucomutase 3	1.02173	4.17935	4.19489	4.16388	16.9739	17.214
NM_005933	KMT2A	lysine (K)-specific methyltransferase 2A	1.08835	2.29617	2.35805	2.23591	4.08864	3.75849
NM_001256074	COL25A1	collagen, type XXV, alpha 1	-1.15755	0.0897964	0.0330322	0.244107	0.024707	0.179378
NM_170676	MEIS2	Meis homeobox 2	1.44123	1.10075	1.39554	0.868238	1.63187	0.80778
NM_000899	KITLG	KIT ligand	-1.4586	2.39259	2.13574	2.68033	3.367	5.4307
NM_152900	MAGI3	membrane associated guanylate kinase, WW and PDZ domain containing 3	1.21182	0.00199998	0.277194	1.443e-05	0.217235	1e-05
NM_001002026	CLDN18	claudin 18	-1.09003	0.00194145	3.03e-05	0.124398	2.1e-05	0.08898
NM_007075	WDR45	WD repeat domain 45	1.14768	0.441283	0.551694	0.352969	0.470838	0.273465
NM_015256	ACSL6	acyl-CoA synthetase long-chain family member 6	1.00197	0.000128041	0.00284132	5.77e-06	0.002438	4e-06
NM_001293643			-1.00002	9.92724e-05	8.872e-05	0.00011108	6.4e-05	7.2e-05
NM_000784	CYP27A1	cytochrome P450, family 27, subfamily A, polypeptide 1	1.66608	1.66556	2.07401	1.33755	3.18684	1.52176
NM_178833	SLC9B2	solute carrier family 9, subfamily B (NHA2, cation proton antiporter 2), member 2	1.14759	2.17309	2.27466	2.07605	3.78998	3.23908
NM_001148	ANK2	ankyrin 2, neuronal	-1.01281	0.0383019	0.0302036	0.0485716	0.022393	0.032432
NM_016206	VGLL3	vestigial like 3 (Drosophila)	1.02979	4.98446	5.00568	4.96333	30.8944	30.3872
NM_014611	MDN1	MDN1, midasin homolog (yeast)	-1.09144	1.89793	1.83586	1.9621	2.56357	2.90963
NR_104034	GNRHR2	gonadotropin-releasing hormone (type 2) receptor 2	-1.07308	0.28676	0.240363	0.342114	0.186396	0.264234
NM_005552	KLC1	kinesin light chain 1	-1.11239	4.66974	4.59354	4.7472	22.8821	26.08
NM_000499	CYP1A1	cytochrome P450, family 1, subfamily A, polypeptide 1	-1.02952	0.253458	0.233338	0.275313	0.180578	0.205216
NM_001282410	PPP1R7	protein phosphatase 1, regulatory subunit 7	1.11031	3.18376	3.26014	3.10917	8.43015	7.77292
NM_138609	H2AFY	H2A histone family, member Y	-1.05518	4.79059	4.75199	4.82949	25.6715	27.7202
NM_004698	PRPF3	pre-mRNA processing factor 3	-1.24671	3.6038	3.44824	3.76637	9.74929	12.8511
NR_033389	AC009501.4	uncharacterized LOC100132215	1.12932	0.744626	0.837506	0.662046	0.800718	0.5757
NM_014449	GPR162	G protein-coupled receptor 162	1.07958	0.14697	0.212244	0.10177	0.162353	0.070945
NM_020813	ZNF471	zinc finger protein 471	-1.05127	1.0243	0.988866	1.06101	1.00417	1.06448
NM_016725	FOLR1	folate receptor 1 (adult)	1.5516	0.59463	0.99067	0.356915	1.00709	0.276808
NM_017565	FAM20A	family with sequence similarity 20, member A	1.03499	0.0293324	0.0632249	0.0136084	0.04651	0.008823
NM_004775	B4GALT6	UDP-Gal:betaGlcNAc beta 1,4- galactosyltransferase, polypeptide 6	-1.14037	0.959721	0.869639	1.05914	0.845481	1.06233
NM_000168	GLI3	GLI family zinc finger 3	1.18137	1.7208	1.84522	1.60476	2.58701	2.04554
NM_019558	HOXD8	homeobox D8	-1.42668	2.24522	2.00347	2.51613	2.99838	4.7276
NM_001288584	FAM133B	family with sequence similarity 133, member B	-1.18044	0.00117515	5.77e-06	0.239337	4e-06	0.175182
NM_052958	C8orf34	chromosome 8 open reading frame 34	1.03935	0.636676	0.665124	0.609445	0.592388	0.521171
NM_001855	COL15A1	collagen, type XV, alpha 1	1.30088	0.870703	1.08088	0.701394	1.13701	0.620093
NM_020654	SENP7	SUMO1/sentrin specific peptidase 7	-1.4728	1.18736	0.940486	1.49905	0.938889	1.83294
NM_133494	NEK7	NIMA-related kinase 7	-1.74873	6.26843	5.87823	6.68454	57.1168	102.682
NM_001272007	ISCA2	iron-sulfur cluster assembly 2	-1	4.99841e-06	4.33e-06	5.77e-06	3e-06	4e-06
NM_001003722	GLE1	GLE1 RNA export mediator	-1.27739	3.28139	3.10954	3.46274	7.48904	10.1903
NM_032809	FAM73B	family with sequence similarity 73, member B	-1.13752	2.57333	2.48206	2.66796	4.57635	5.37195
NR_104598	EXD3	exonuclease 3'-5' domain containing 3	1.05086	0.000321032	0.0715706	1.44e-06	0.053325	1e-06
NM_145049	UBLCP1	ubiquitin-like domain containing CTD phosphatase 1	1.09523	4.04492	4.11107	3.97983	15.9702	15.0299
NM_017754	UHRF1BP1	UHRF1 binding protein 1	1.06352	1.77569	1.82067	1.73182	2.53076	2.31179
NM_001040185	ZNF765	zinc finger protein 765	1.10007	1.43854	1.50899	1.37139	1.83925	1.58572
NM_004242	HMGN3	high mobility group nucleosomal binding domain 3	-1.40299	3.62679	3.39075	3.87926	9.31253	13.9367
NM_001136134	RPL28	ribosomal protein L28	-1.06371	0.269932	0.229031	0.318138	0.176496	0.243106
NM_004247	EFTUD2	elongation factor Tu GTP binding domain containing 2	-1.08706	4.43036	4.37055	4.49099	19.3448	21.7622
NM_015914	TXNDC11	thioredoxin domain containing 11	1.10638	3.94147	4.01507	3.86922	14.9013	13.8274
NM_001242877	ELP2	elongator acetyltransferase complex subunit 2	1.49659	0.585376	0.944484	0.362807	0.942883	0.281934
NM_001294145			-1.37926	1.84332	1.62591	2.08981	2.09191	3.27992
NM_001284415	HACL1	2-hydroxyacyl-CoA lyase 1	1.14116	0.157517	0.279323	0.0888277	0.218797	0.061033
NM_001282622	KDM5C	lysine (K)-specific demethylase 5C	-1.19548	2.49538	2.36991	2.62749	4.1326	5.1877
NR_024167	ZNF205-AS1	ZNF205 antisense RNA 1	1.18863	0.0291149	0.25265	0.00335514	0.196357	0.001711
NM_001144878	IMPA1	inositol(myo)-1(or 4)-monophosphatase 1	1.02052	0.267183	0.282238	0.25293	0.221151	0.18667
NM_001276272	MBD4	methyl-CpG binding domain protein 4	-1.01055	0.253205	0.245746	0.26089	0.190826	0.19309
NM_001291661			1.00724	0.0147545	0.020848	0.0104421	0.015398	0.006437
NM_002923	RGS2	regulator of G-protein signaling 2, 24kDa	-3.65158	2.2898	1.5388	3.40733	1.89874	9.8119
NM_020711	ERMN	ermin, ERM-like protein	1.00066	0.000374577	0.00108665	0.00012912	0.000904	8.3e-05
NM_014518	ZNF229	zinc finger protein 229	1.01225	0.648665	0.657508	0.63994	0.583758	0.552355
NM_001242374	ANAPC13	anaphase promoting complex subunit 13	-1.17289	2.91184	2.79908	3.02915	5.92144	7.28868
NM_001001132	ITSN1	intersectin 1 (SH3 domain protein)	1.00722	3.84097	3.84616	3.83578	13.2076	13.4666
NR_037157	BVES-AS1	BVES antisense RNA 1	1.01286	0.0359537	0.0463312	0.0279007	0.034374	0.018502
NM_001253799	ZNF331	zinc finger protein 331	-1.1329	0.179484	0.11078	0.290796	0.08127	0.219395
NM_206833	CTXN1	cortexin 1	-1.22031	2.48601	2.34653	2.63379	4.04124	5.22248
NM_014705	DOCK4	dedicator of cytokinesis 4	-1.80448	2.39892	2.01062	2.86221	3.01738	6.35947
NM_001025616	ARHGAP24	Rho GTPase activating protein 24	-1.17431	1.29323	1.18251	1.41432	1.28696	1.66531
NM_173685	NSMCE2	non-SMC element 2, MMS21 homolog (S. cerevisiae)	1.14442	3.4229	3.5216	3.32697	10.3325	9.16666
NM_001287518	CDC25B	cell division cycle 25B	-1.36703	0.538716	0.358495	0.809537	0.285913	0.741243
NM_001297710			1.05464	0.341074	0.381601	0.304851	0.306011	0.230867
NR_038831	HOXA-AS3	HOXA cluster antisense RNA 3	-1.00006	0.0004546	0.00041111	0.00050269	0.000316	0.000312
NM_024887	DHDDS	dehydrodolichyl diphosphate synthase	1.09564	1.91951	1.98653	1.85475	2.95333	2.62256
NM_201575	SEZ6L2	seizure related 6 homolog (mouse)-like 2	-1.28458	0.848558	0.686928	1.04822	0.615546	1.04781
NM_194449	PHLPP1	PH domain and leucine rich repeat protein phosphatase 1	-1.02119	1.40117	1.38613	1.41638	1.61608	1.66869
NM_007358	MTF2	metal response element binding transcription factor 2	-1.04989	2.28218	2.24733	2.31757	3.70418	4.02824
NM_016138	COQ7	coenzyme Q7 homolog, ubiquinone (yeast)	-1.15873	2.2462	2.14244	2.35498	3.38909	4.1548
NM_003732	EIF4EBP3	eukaryotic translation initiation factor 4E binding protein 3	1.20149	0.723435	0.867867	0.603039	0.842683	0.513711
NM_001277372	LOC100652824	uncharacterized protein KIAA2012	-1.00209	0.00578861	0.00447421	0.00748915	0.004003	0.00429
NR_027244	LINC01106	long intergenic non-protein coding RNA 1106	-1.12408	0.804646	0.724688	0.893427	0.659003	0.839702
NM_000660	TGFB1	transforming growth factor, beta 1	1.2874	4.60163	4.78747	4.42301	26.3944	20.805
NM_130395	WRNIP1	Werner helicase interacting protein 1	1.06118	0.917828	0.961659	0.875994	0.966873	0.817976
NM_006112	PPIE	peptidylprolyl isomerase E (cyclophilin E)	1.0025	0.000964426	0.00384935	0.00024163	0.003411	0.000152
NM_016571	LGSN	lengsin, lens protein with glutamine synthetase domain	-1.01245	0.0662653	0.0579387	0.0757886	0.042497	0.051405
NM_003639	IKBKG	inhibitor of kappa light polypeptide gene enhancer in B-cells, kinase gamma	-1.05059	0.237089	0.204148	0.275345	0.155515	0.205237
NM_016283	AK6	adenylate kinase 6	-1.05818	4.57432	4.53371	4.6153	21.8135	23.7687
NM_020177	FEM1C	fem-1 homolog c (C. elegans)	1.06873	3.21137	3.25967	3.16378	8.42946	8.11202
NM_017594	DIRAS2	DIRAS family, GTP-binding RAS-like 2	1.07969	0.100361	0.169901	0.0592839	0.127026	0.040484
NM_018078	LARP1B	La ribonucleoprotein domain family, member 1B	1.12525	1.62236	1.70971	1.53947	2.28011	1.91349
NR_125371			-1.23252	0.309081	0.193104	0.494712	0.145751	0.404617
NR_003584	SNHG8	small nucleolar RNA host gene 8 (non-protein coding)	1.89986	4.38404	4.87136	3.94547	28.0068	14.6381
NM_005559	LAMA1	laminin, alpha 1	-1.43006	2.81809	2.57184	3.08792	4.92636	7.644
NR_036573	LOC155060	AI894139 pseudogene	1.3028	0.923324	1.13364	0.752026	1.21442	0.677464
NM_001285448	PDXDC1	pyridoxal-dependent decarboxylase domain containing 1	-1.15551	0.316319	0.228795	0.437326	0.176264	0.35
NM_003331	TYK2	tyrosine kinase 2	1.14969	3.80387	3.90583	3.70458	13.7395	12.2938
NM_001289181	ZNF302	zinc finger protein 302	-1.1488	0.216119	0.138095	0.338227	0.101734	0.260948
NM_032849	MEDAG	mesenteric estrogen-dependent adipogenesis	-1.69468	3.11833	2.76096	3.52197	5.74545	10.6383
NM_000526	KRT14	keratin 14	3.64828	5.50758	6.51976	4.65254	90.1551	24.3724
NM_003847	PEX11A	peroxisomal biogenesis factor 11 alpha	1.00676	1.04168	1.04655	1.03683	1.08549	1.03249
NM_001243211	IL18	interleukin 18 (interferon-gamma-inducing factor)	-1.00001	1.91384e-05	1.587e-05	2.308e-05	1.1e-05	1.6e-05
NM_001290185			-1.1639	0.447484	0.351197	0.570168	0.279196	0.480134
NM_001032282	KLF10	Kruppel-like factor 10	1.50846	1.057	1.39434	0.801271	1.62999	0.732071
NM_005697	SCAMP2	secretory carrier membrane protein 2	1.13868	5.28939	5.3839	5.19653	40.3109	35.9552
NM_003064	SLPI	secretory leukocyte peptidase inhibitor	1.18522	0.256316	0.406693	0.161541	0.328855	0.117432
NR_028302	LINC00883	long intergenic non-protein coding RNA 883	1.04158	0.135351	0.167892	0.109118	0.125145	0.076865
NM_203486	DLL3	delta-like 3 (Drosophila)	-1.18966	0.327678	0.225533	0.476083	0.173556	0.386365
NM_001286687	CKAP2	cytoskeleton associated protein 2	-1.47968	1.01131	0.767417	1.33271	0.710763	1.5127
NM_139350	BIN1	bridging integrator 1	-1.23639	2.33213	2.18408	2.49022	3.50306	4.62483
NM_001127443	CD36	CD36 molecule (thrombospondin receptor)	1.07107	0.21145	0.266698	0.167648	0.208135	0.12154
NM_005788	PRMT3	protein arginine methyltransferase 3	1.01478	2.56582	2.57642	2.55526	4.94529	4.89503
NM_031953	SNX25	sorting nexin 25	-1.25717	3.13449	2.97374	3.30393	6.75551	9.0196
NM_017951	SMPD4	sphingomyelin phosphodiesterase 4, neutral membrane (neutral sphingomyelinase-3)	1.11325	3.31691	3.39519	3.24042	9.3434	8.59241
NM_080751	TMC2	transmembrane channel-like 2	1.01138	0.0319128	0.041101	0.0247787	0.030496	0.016451
NM_001135570	C12orf73	chromosome 12 open reading frame 73	-1.5738	1.56257	1.26932	1.92358	1.42402	2.80515
NM_058230	ZNF354B	zinc finger protein 354B	1.07901	1.46437	1.52025	1.41054	1.86093	1.65895
NM_001164458	ACTR3C	ARP3 actin-related protein 3 homolog C (yeast)	-1.38335	0.995492	0.78856	1.25673	0.736884	1.37593
NM_001099401	SGCE	sarcoglycan, epsilon	1.25639	0.215352	0.435719	0.106436	0.356773	0.074619
NR_121625			-1.07556	0.196463	0.150823	0.255914	0.111542	0.18952
NM_152830	ACE	angiotensin I converting enzyme	1.05763	0.000341179	0.0808354	1.44e-06	0.060033	1e-06
NM_005852	CHD3	chromodomain helicase DNA binding protein 3	-1.20955	2.84032	2.7064	2.98088	5.50321	6.99735
NM_001256099	CTHRC1	collagen triple helix repeat containing 1	1.5878	1.70755	2.07333	1.4063	3.18536	1.65189
NM_014997	KLHDC10	kelch domain containing 10	-1.07736	3.4427	3.38937	3.49686	9.30016	10.4489
NM_020993	BCL7A	B-cell CLL/lymphoma 7A	1.77908	0.00501839	0.831165	3.03e-05	0.791168	2.1e-05
NM_001281437	ADRM1	adhesion regulating molecule 1	-1.68934	1.08336	0.769259	1.52571	0.712456	1.88438
NM_016045	SLMO2	slowmo homolog 2 (Drosophila)	-1.11426	4.28484	4.20751	4.3636	17.1472	19.9725
NM_152312	GYLTL1B	glycosyltransferase-like 1B	1.14833	0.00281379	0.199582	3.967e-05	0.1515	2.8e-05
NM_001123378	ADSL	adenylosuccinate lyase	-1.47402	1.45512	1.20191	1.76167	1.31727	2.38594
NM_201525	GPR56	G protein-coupled receptor 56	1.06254	0.0263957	0.0948675	0.00734426	0.07037	0.004242
NM_006724	MAP3K4	mitogen-activated protein kinase kinase kinase 4	1.04174	2.16489	2.19459	2.1356	3.53535	3.42156
NM_001145276	ZFY	zinc finger protein, Y-linked	-1.00471	0.0326124	0.0293967	0.0361799	0.021825	0.023708
NM_001039840	CHIC1	cysteine-rich hydrophobic domain 1	1.20117	1.17399	1.31363	1.04919	1.49321	1.04899
NM_001278310	DNAJB14	DnaJ (Hsp40) homolog, subfamily B, member 14	-1.46278	0.0625912	0.00704913	0.555766	0.005859	0.4648
NM_001920	DCN	decorin	2.78272	3.55006	4.36425	2.88776	19.2224	6.48932
NR_037183	SPANXA2-OT1	SPANXA2 overlapping transcript 1 (non-protein coding)	1.07801	0.0712816	0.143729	0.0353517	0.105726	0.023113
NM_001285450	PDXDC1	pyridoxal-dependent decarboxylase domain containing 1	-1.01872	0.471531	0.458342	0.4851	0.3787	0.395162
NR_073599	ZNF142	zinc finger protein 142	-1.50086	1.35482	1.09322	1.67901	1.15546	2.1942
NM_001289745			1.0756	2.90378	2.95683	2.85169	6.68506	6.30176
NR_103495	GIGYF2	GRB10 interacting GYF protein 2	-1.10021	0.585125	0.520279	0.658054	0.43875	0.571864
NM_001204315	PRLR	prolactin receptor	-1.0136	0.185311	0.17582	0.195314	0.131988	0.142209
NM_177947	ARMCX3	armadillo repeat containing, X-linked 3	1.15349	4.35088	4.4551	4.2491	20.6534	18.3438
NM_152540	SCFD2	sec1 family domain containing 2	-1.17088	3.28522	3.17339	3.40098	7.86362	9.75592
NM_178313	SPTBN1	spectrin, beta, non-erythrocytic 1	1.26843	3.80889	3.98427	3.64122	14.5504	11.6714
NR_003661	UBE2Q2P1	ubiquitin-conjugating enzyme E2Q family member 2 pseudogene 1	-1.18037	1.40296	1.28843	1.52767	1.4547	1.88901
NM_001042747	FGR	feline Gardner-Rasheed sarcoma viral oncogene homolog	-1.00008	0.000146613	0.00010171	0.00021134	7.4e-05	0.000136
NM_001261427	LPIN1	lipin 1	-1	1.22388e-05	1.154e-05	1.298e-05	8e-06	9e-06
NM_014149	WDR91	WD repeat domain 91	1.22521	1.48922	1.64293	1.3499	2.12743	1.54682
NM_002576	PAK1	p21 protein (Cdc42/Rac)-activated kinase 1	1.05965	3.63942	3.68146	3.59787	11.5996	11.2525
NM_001163034	RPTOR	regulatory associated protein of MTOR, complex 1	-1.04593	0.205541	0.175684	0.240472	0.131903	0.176328
NM_001013622	FAM53A	family with sequence similarity 53, member A	1.64987	0.0200882	0.722907	0.00055821	0.656611	0.000339
NM_001099407	DZANK1	double zinc ribbon and ankyrin repeat domains 1	-1.02956	0.523125	0.50253	0.544563	0.421618	0.453739
NM_000373	UMPS	uridine monophosphate synthetase	-1.06564	2.35402	2.3086	2.40032	3.90702	4.31161
NM_001258015	FDXR	ferredoxin reductase	1.05422	0.516276	0.555766	0.479593	0.475115	0.389623
NM_001267068	PLEKHB2	pleckstrin homology domain containing, family B (evectins) member 2	-1.25659	0.00258004	2.02e-05	0.329535	1.4e-05	0.253423
NM_213606	SLC16A12	solute carrier family 16, member 12	1.07807	0.366029	0.424247	0.3158	0.346368	0.240775
NM_005418	ST5	suppression of tumorigenicity 5	1.32906	2.99004	3.20228	2.79187	8.04967	5.96419
NM_001017989	OPA3	optic atrophy 3 (autosomal recessive, with chorea and spastic paraplegia)	-1.22502	1.78533	1.64492	1.93772	2.13275	2.84705
NM_016824	ADD3	adducin 3 (gamma)	1.41657	0.463617	0.778495	0.276097	0.723926	0.205712
NM_001134225	INPP4A	inositol polyphosphate-4-phosphatase, type I, 107kDa	1.04246	2.21672	2.24691	2.18692	3.70195	3.59314
NM_001282112	TOP3B	topoisomerase (DNA) III beta	-1.16804	2.31945	2.21011	2.4342	3.57777	4.43844
NM_001242928	ZNF410	zinc finger protein 410	-1.02115	0.228847	0.214249	0.244439	0.164098	0.179508
NM_206962	PRMT2	protein arginine methyltransferase 2	1.307	3.39038	3.58901	3.20275	10.8865	8.36177
NM_152395	NUDT16	nudix (nucleoside diphosphate linked moiety X)-type motif 16	1.16956	1.94556	2.06183	1.83586	3.15846	2.57612
NM_000350	ABCA4	ATP-binding cassette, sub-family A (ABC1), member 4	1.08766	0.0772634	0.158817	0.0375881	0.117534	0.024636
NM_001282625	LMNA	lamin A/C	1.07179	0.292545	0.346803	0.246775	0.275766	0.181437
NM_001281463	SMC1A	structural maintenance of chromosomes 1A	-1.04512	0.742998	0.711848	0.77551	0.644971	0.704099
NM_032812	PLXDC2	plexin domain containing 2	1.08124	1.98632	2.04346	1.93078	3.10689	2.82347
NM_021623	PLEKHA2	pleckstrin homology domain containing, family A (phosphoinositide binding specific) member 2	-1.27299	4.37067	4.20002	4.54824	17.0449	22.7921
NM_001127216	GFI1	growth factor independent 1 transcription repressor	1.07753	0.106383	0.173109	0.065377	0.12939	0.044472
NM_001029997	ZNF181	zinc finger protein 181	-1.1112	0.968028	0.894949	1.04707	0.877798	1.04601
NM_001292039			1.06697	0.00877537	0.0943334	0.00081633	0.070104	0.000477
NM_006761	YWHAE	tyrosine 3-monooxygenase/tryptophan 5-monooxygenase activation protein, epsilon	1.00524	7.97978	7.98355	7.976	249.052	253.501
NM_001033046	C17orf62	chromosome 17 open reading frame 62	1.0604	3.07427	3.11687	3.03226	7.53672	7.30909
NM_152945	RBM45	RNA binding motif protein 45	-1.08163	2.54082	2.48485	2.59805	4.5844	5.07509
NM_001934	DLX4	distal-less homeobox 4	1.08981	0.0617949	0.149606	0.0255245	0.110604	0.017045
NM_016648	LARP7	La ribonucleoprotein domain family, member 7	-1.22728	2.79691	2.65308	2.94854	5.27834	6.80331
NM_006818	MLLT11	myeloid/lymphoid or mixed-lineage leukemia (trithorax homolog, Drosophila); translocated to, 11	-1.61036	4.73711	4.40587	5.09325	19.8467	33.319
NM_052834	WDR7	WD repeat domain 7	-1.02776	2.11828	2.09862	2.13813	3.25755	3.42864
NR_028407	ARMCX4	armadillo repeat containing, X-linked 4	1.01622	0.19518	0.20713	0.18392	0.15808	0.133646
NM_006467	POLR3G	polymerase (RNA) III (DNA directed) polypeptide G (32kD)	1.25497	1.11056	1.2864	0.95875	1.45086	0.925439
NM_002466	MYBL2	v-myb avian myeloblastosis viral oncogene homolog-like 2	-1.77193	3.924	3.53297	4.3583	10.4166	19.9181
NM_001256965	CCDC51	coiled-coil domain containing 51	1.00972	0.79189	0.798896	0.784945	0.750175	0.71359
NM_003031	SIAH1	siah E3 ubiquitin protein ligase 1	-1.22878	3.56434	3.41882	3.71605	9.51084	12.3959
NM_052848	CCDC97	coiled-coil domain containing 97	1.01402	2.64546	2.65552	2.63544	5.28745	5.22926
NM_014953	DIS3	DIS3 mitotic control homolog (S. cerevisiae)	-1.0392	2.90634	2.87874	2.93421	6.27136	6.72171
NM_145280	METTL21A	methyltransferase like 21A	-1.14763	0.316303	0.232204	0.430861	0.179527	0.344215
NR_028439	SMIM5	small integral membrane protein 5	1.00703	0.0763477	0.081571	0.0714587	0.060599	0.048318
NM_001024946	ASL	argininosuccinate lyase	-1.18755	1.37117	1.25277	1.50075	1.39793	1.83644
NR_036478	TMEM198B	transmembrane protein 198B, pseudogene	-1.01336	0.0887351	0.0796761	0.098824	0.059181	0.068658
NR_033931	LINC01085	long intergenic non-protein coding RNA 1085	3.18209	2.859	3.81343	2.14345	12.8441	3.44498
NR_104637	GLIPR2	GLI pathogenesis-related 2	-1.03444	0.549952	0.526072	0.574916	0.444198	0.484838
NM_006346	PIBF1	progesterone immunomodulatory binding factor 1	1.02178	2.19714	2.21274	2.18165	3.58397	3.57933
NM_001159531	BEGAIN	brain-enriched guanylate kinase-associated	1.00006	0.000580341	0.00062599	0.00053802	0.000499	0.000329
NM_145740	GSTA1	glutathione S-transferase alpha 1	1.05191	0.376958	0.41523	0.342213	0.337119	0.264268
NM_005494	DNAJB6	DnaJ (Hsp40) homolog, subfamily B, member 6	-1.00785	5.75762	5.75198	5.76326	52.2624	53.9955
NM_032091	PCDHGA11	protocadherin gamma subfamily A, 11	-1.11224	0.489192	0.418438	0.57191	0.340361	0.482088
NR_039980	LOC286437	uncharacterized LOC286437	-1.06707	1.00049	0.954756	1.04841	0.956353	1.04829
NM_198291	SRC	v-src avian sarcoma (Schmidt-Ruppin A-2) viral oncogene homolog	-1.08295	3.31405	3.25706	3.37203	8.41578	9.51617
NM_001130708	C14orf93	chromosome 14 open reading frame 93	-1.32686	0.42021	0.263107	0.67112	0.205292	0.585714
NM_020041	SLC2A9	solute carrier family 2 (facilitated glucose transporter), member 9	-1.17498	0.313894	0.218433	0.451074	0.16761	0.362736
NM_001284310	ADAP1	ArfGAP with dual PH domains 1	1	1.44e-06	1.44e-06	1.44e-06	1e-06	1e-06
NM_032593	HINT2	histidine triad nucleotide binding protein 2	1.07778	3.75352	3.80794	3.69988	12.8023	12.2575
NM_020832	ZNF687	zinc finger protein 687	1.08128	2.22673	2.28381	2.17107	3.81745	3.54115
NR_104638	GLIPR2	GLI pathogenesis-related 2	-1.01706	2.02783	2.01567	2.04007	3.03251	3.12846
NR_045553	THBS3	thrombospondin 3	1.12001	0.542378	0.63026	0.46675	0.554262	0.377233
NM_001278685	AMOTL2	angiomotin like 2	1.06068	2.78957	2.83239	2.7474	6.05634	5.75187
NM_178815	ARL5B	ADP-ribosylation factor-like 5B	-1.4879	3.08946	2.81609	3.38937	5.98702	9.66003
NM_172369	C1QC	complement component 1, q subcomponent, C chain	-1.34451	0.450233	0.284766	0.711848	0.223571	0.630861
NM_207295	MBNL1	muscleblind-like splicing regulator 1	-2.51526	1.12644	0.642918	1.97362	0.566854	2.93909
NM_145018	C11orf82	chromosome 11 open reading frame 82	-1.67957	2.12499	1.78361	2.5317	2.4493	4.79025
NM_001271	CHD2	chromodomain helicase DNA binding protein 2	-1.0141	3.18731	3.17722	3.19742	7.88909	8.32938
NM_015260	SIN3B	SIN3 transcription regulator family member B	-1.2709	0.71377	0.561492	0.907348	0.481705	0.854771
NM_001277947	ZNF83	zinc finger protein 83	-1.18221	0.167532	0.085765	0.327253	0.06386	0.251137
NM_181889	UBE2D3	ubiquitin-conjugating enzyme E2D 3	1.0759	3.41938	3.47256	3.36702	9.94133	9.47733
NM_152794	HIF3A	hypoxia inducible factor 3, alpha subunit	-1.00055	0.00161367	0.00126755	0.00205431	0.00106	0.001123
NM_002081	GPC1	glypican 1	-1.07393	6.37108	6.31984	6.42273	79.0565	84.7733
NM_001301031			1.07082	0.433186	0.485346	0.386631	0.404406	0.303858
NM_005025	SERPINI1	serpin peptidase inhibitor, clade I (neuroserpin), member 1	-1.07559	0.000551209	2.89e-06	0.105132	2e-06	0.073459
NM_001282985	TRIB1	tribbles pseudokinase 1	1.09143	1.36282	1.42739	1.30117	1.6895	1.45331
NM_001204886	RAB43	RAB43, member RAS oncogene family	-1.06767	0.542152	0.496972	0.59144	0.415582	0.502267
NM_052925	LENG8	leukocyte receptor cluster (LRC) member 8	1.28905	4.97046	5.15699	4.79068	34.5337	26.8745
NM_014716	ACAP1	ArfGAP with coiled-coil, ankyrin repeat and PH domains 1	1.0087	0.108581	0.115012	0.10251	0.084563	0.071519
NM_006634	VAMP5	vesicle-associated membrane protein 5	3.06876	3.71436	4.61023	2.99257	23.1706	7.06506
NM_004807	HS6ST1	heparan sulfate 6-O-sulfotransferase 1	-1.00336	2.98581	2.98339	2.98823	6.80484	7.04238
NM_005630	SLCO2A1	solute carrier organic anion transporter family, member 2A1	2.65375	4.25197	5.01388	3.60585	31.111	11.3368
NM_000712	BLVRA	biliverdin reductase A	1.39777	4.16411	4.41268	3.92955	19.9415	14.474
NM_001258380	SLC4A7	solute carrier family 4, sodium bicarbonate cotransporter, member 7	-1.82309	0.0340714	0.00133782	0.867727	0.001096	0.807354
NM_138396	MARCH9	membrane-associated ring finger (C3HC4) 9	-1.04198	0.865043	0.835885	0.895219	0.798462	0.841649
NM_024837	ATP8B4	ATPase, class I, type 8B, member 4	-1.00001	7.08437e-05	6.564e-05	7.646e-05	4.6e-05	5.2e-05
NM_020939	CPNE5	copine V	-1.09769	0.0863281	0.0421878	0.176651	0.031363	0.127855
NM_000950	PRRG1	proline rich Gla (G-carboxyglutamic acid) 1	-1.50043	0.00331303	1.875e-05	0.585396	1.3e-05	0.496767
NM_001009565	CDKL4	cyclin-dependent kinase-like 4	1.03146	0.0806339	0.106019	0.0613271	0.078206	0.04206
NM_002362	MAGEA4	melanoma antigen family A, 4	1.62029	0.0010013	0.69625	1.44e-06	0.626388	1e-06
NM_001242914	ZFAND6	zinc finger, AN1-type domain 6	1.0071	0.00257864	0.0108281	0.00061409	0.008355	0.000363
NM_024079	ALG8	ALG8, alpha-1,3-glucosyltransferase	-1.16113	4.46353	4.35706	4.57259	19.0885	23.1332
NR_027347	ZNRF2P2	zinc and ring finger 2 pseudogene 2	-1.19364	0.633509	0.518566	0.773931	0.437089	0.70188
NM_018110	DOK4	docking protein 4	1.06428	3.6748	3.72001	3.63013	11.9392	11.5627
NR_102752	LOC100506639	uncharacterized LOC100506639	-1.19571	1.04255	0.921552	1.17942	0.914746	1.24781
NM_173808	NEGR1	neuronal growth regulator 1	-1.55364	3.71162	3.40738	4.04303	9.412	15.75
NR_104267	FAM92A1	family with sequence similarity 92, member A1	1	6.44994e-06	7.21e-06	5.77e-06	5e-06	4e-06
NM_001172696	TSFM	Ts translation elongation factor, mitochondrial	-1	3.53747e-06	2.89e-06	4.33e-06	2e-06	3e-06
NR_002724	MBL1P	mannose-binding lectin (protein A) 1, pseudogene	-1.04073	0.210629	0.18379	0.241387	0.138237	0.177297
NR_105059	MIR143HG	MIR143 host gene (non-protein coding)	-1.01371	0.316915	0.307245	0.326889	0.241513	0.250741
NM_148170	CTSC	cathepsin C	-1.30482	4.09225	3.90482	4.28867	13.7331	18.9086
NM_001206650	PSG7	pregnancy specific beta-1-glycoprotein 7 (gene/pseudogene)	1.08616	0.0888071	0.166585	0.0473434	0.123793	0.031487
NM_014491	FOXP2	forkhead box P2	-1.00229	0.00113312	0.00035197	0.00364793	0.000265	0.001823
NM_020960	GPR107	G protein-coupled receptor 107	1.30287	3.97167	4.1671	3.7854	16.6663	13.0404
NM_001276726	C11orf74	chromosome 11 open reading frame 74	-1.47122	0.0237516	0.00101096	0.558023	0.000846	0.466808
NM_001134233	C1orf204	chromosome 1 open reading frame 204	-1.06526	0.158506	0.119332	0.210539	0.087459	0.153465
NR_026789	FAM66A	family with sequence similarity 66, member A	1.07401	0.200617	0.25863	0.155617	0.201175	0.11248
NM_144657	HDX	highly divergent homeobox	1.00782	0.832413	0.838054	0.82681	0.80127	0.762972
NM_001127641	LAMB3	laminin, beta 3	-1.00025	0.000399378	0.00025822	0.0006177	0.000196	0.000365
NM_006359	SLC9A6	solute carrier family 9, subfamily A (NHE6, cation proton antiporter 6), member 6	1.26582	0.00940711	0.340334	0.00026002	0.269542	0.000163
NM_001258379	SLC4A7	solute carrier family 4, sodium bicarbonate cotransporter, member 7	-1.21699	3.30355	3.16493	3.44824	7.81857	10.0833
NM_019842	KCNQ5	potassium voltage-gated channel, KQT-like subfamily, member 5	1.00002	9.13107e-06	2.885e-05	2.89e-06	2e-05	2e-06
NM_001243228	TCF4	transcription factor 4	-1.32366	0.445267	0.286788	0.691322	0.224558	0.608398
NM_033331	CDC14B	cell division cycle 14B	1.04824	0.493184	0.528337	0.460369	0.44687	0.370908
NM_004233	CD83	CD83 molecule	1.74131	0.00617241	0.800225	4.761e-05	0.752128	3.3e-05
NM_001145468	SPECC1L	sperm antigen with calponin homology and coiled-coil domains 1-like	-1.03234	2.90474	2.88187	2.92779	6.28561	6.69518
NM_015477	SIN3A	SIN3 transcription regulator family member A	-1.1277	0.554372	0.474418	0.647801	0.393482	0.561545
NM_001145358	SIN3A	SIN3 transcription regulator family member A	-1.36891	2.48119	2.26499	2.71802	3.76456	5.60084
NM_173082	SHPRH	SNF2 histone linker PHD RING helicase, E3 ubiquitin protein ligase	-1.04166	0.000504987	4.33e-06	0.0588942	3e-06	0.040262
NM_003014	SFRP4	secreted frizzled-related protein 4	-1.15053	0.269149	0.186378	0.388678	0.140052	0.305981
NM_016058	TPRKB	TP53RK binding protein	-1.13775	4.06091	3.96889	4.15507	14.4152	17.1065
NM_001289951			-2.02175	1.14264	0.742593	1.75819	0.679701	2.37734
NM_003086	SNAPC4	small nuclear RNA activating complex, polypeptide 4, 190kDa	-1.16549	2.01913	1.91168	2.13262	2.75379	3.41117
NR_037776	WBSCR22	Williams Beuren syndrome chromosome region 22	1.12589	1.02236	1.11146	0.940398	1.18344	0.89951
NM_001199346	C18orf32	chromosome 18 open reading frame 32	-1.4008	3.59086	3.35596	3.8422	9.08994	13.53
NM_001135604	ESM1	endothelial cell-specific molecule 1	1.03176	0.000441943	0.0451072	4.33e-06	0.033624	3e-06
NM_052820	CORO2A	coronin, actin binding protein, 2A	1.27656	0.90435	1.09748	0.745208	1.16172	0.669129
NM_005782	ALYREF	Aly/REF export factor	-1.40672	5.63107	5.39028	5.88262	40.5528	58.6825
NM_001243778	FAM213A	family with sequence similarity 213, member A	1.10903	1.26476	1.34161	1.19231	1.54008	1.26708
NM_001143674	MPC2	mitochondrial pyruvate carrier 2	-1.03292	0.183528	0.161645	0.208375	0.119611	0.15177
NM_152523	CCNYL1	cyclin Y-like 1	1.2232	2.51958	2.66909	2.37844	5.34467	4.23594
NM_014900	COBLL1	cordon-bleu WH2 repeat protein-like 1	1.19232	0.517723	0.659928	0.406162	0.58594	0.321738
NM_138290	RUNDC3B	RUN domain containing 3B	1.00001	8.65417e-06	1.298e-05	5.77e-06	9e-06	4e-06
NR_110275	AC007163.6	uncharacterized LOC101927795	-1.00975	0.114679	0.107895	0.12189	0.079369	0.087111
NM_020963	MOV10	Mov10, Moloney leukemia virus 10, homolog (mouse)	-1.3744	0.734834	0.540407	0.999212	0.458705	0.97913
NM_001122665	DDX3Y	DEAD (Asp-Glu-Ala-Asp) box helicase 3, Y-linked	-1.00001	8.28958e-06	4.33e-06	1.587e-05	3e-06	1.1e-05
NR_125905			1.20664	0.00261596	0.271019	2.525e-05	0.211805	1.8e-05
NM_013234	EIF3K	eukaryotic translation initiation factor 3, subunit K	1.02609	6.26612	6.28472	6.24757	77.1955	75.2216
NR_104006	GFM2	G elongation factor, mitochondrial 2	-1.1677	0.621057	0.519209	0.742884	0.437679	0.667009
NM_181861	APAF1	apoptotic peptidase activating factor 1	-1.24971	2.26685	2.11175	2.43334	3.29659	4.43621
NM_018424	EPB41L4B	erythrocyte membrane protein band 4.1 like 4B	1.0101	0.176301	0.183698	0.169202	0.138172	0.122618
NM_001145938	MMP1	matrix metallopeptidase 1 (interstitial collagenase)	-1.80773	1.13092	0.781788	1.63596	0.728485	2.10149
NM_080539	COLQ	collagen-like tail subunit (single strand of homotrimer) of asymmetric acetylcholinesterase	1.09746	0.0032638	0.134246	7.935e-05	0.098582	5.4e-05
NM_001039619	PRMT5	protein arginine methyltransferase 5	1.35159	0.904427	1.1475	0.712842	1.23325	0.632047
NR_033202	HOXB-AS3	HOXB cluster antisense RNA 3	-1.09174	0.301907	0.24516	0.37179	0.190337	0.290579
NR_027487	LOC146880	Rho GTPase activating protein 27 pseudogene	1.30367	1.12769	1.33509	0.952512	1.5289	0.917646
NM_001193318	RNF212	ring finger protein 212	-1.01763	0.10146	0.0896318	0.114848	0.066585	0.081213
NM_015344	LEPROTL1	leptin receptor overlapping transcript-like 1	-1.1047	4.55898	4.48772	4.63138	21.1575	24.0205
NM_173824	C3orf38	chromosome 3 open reading frame 38	-1.03654	3.13565	3.10987	3.16164	7.49075	8.10558
NM_001079870	HAP1	huntingtin-associated protein 1	1.13394	0.00161773	0.181361	1.443e-05	0.136233	1e-05
NM_001198656	AKAP2	A kinase (PRKA) anchor protein 2	1.13747	0.244695	0.354659	0.168826	0.282233	0.122296
NM_001193613	TUBD1	tubulin, delta 1	-1.07975	0.219011	0.170546	0.281247	0.127376	0.210232
NM_001300793			1.04758	1.13604	1.17007	1.103	1.26931	1.12602
NM_001029858	SLC35F1	solute carrier family 35, member F1	-1.00217	0.0104625	0.00901248	0.0121457	0.007245	0.007843
NM_001286463	C21orf58	chromosome 21 open reading frame 58	1	2.49704e-06	4.33e-06	1.44e-06	3e-06	1e-06
NM_001282450	ESRRA	estrogen-related receptor alpha	-1.01472	0.687854	0.677396	0.698473	0.605453	0.616876
NR_038378	LOC441242	uncharacterized LOC441242	1.00424	0.124064	0.127154	0.121049	0.093395	0.08645
NM_152424	AMER1	APC membrane recruitment protein 1	1.04205	0.637283	0.667691	0.60826	0.594215	0.519565
NM_001135947	URM1	ubiquitin related modifier 1	-1.00154	0.180072	0.178963	0.181188	0.134168	0.131492
NR_122113			1.29868	1.00733	1.21334	0.836295	1.33434	0.772119
NM_006657	FTCD	formimidoyltransferase cyclodeaminase	-1	2.04e-06	1.44e-06	2.89e-06	1e-06	2e-06
NM_001109903	RNFT2	ring finger protein, transmembrane 2	-1.15642	0.244404	0.161106	0.370771	0.119243	0.28938
NM_001099639	ZNF146	zinc finger protein 146	-1.45839	1.69372	1.44326	1.98764	1.7218	2.97505
NM_007159	SLMAP	sarcolemma associated protein	1.07281	3.32074	3.37183	3.27043	9.1915	8.80968
NM_015104	ATG2A	autophagy related 2A	1.01526	2.11971	2.13066	2.10881	3.3509	3.33818
NM_001032291	PSRC1	proline/serine-rich coiled-coil 1	-1.48444	2.70261	2.43263	3.00255	4.36494	7.13955
NM_020839	WDR48	WD repeat domain 48	-1.0536	3.12996	3.09253	3.16785	7.39337	8.1461
NM_001177716	KLF11	Kruppel-like factor 11	1.62124	0.346943	0.840336	0.143239	0.804734	0.10337
NM_001162530	SH3D21	SH3 domain containing 21	1.01444	0.228554	0.239129	0.218447	0.185574	0.159347
NM_001142480	NREP	neuronal regeneration related protein	-1.04394	0.649108	0.618831	0.680866	0.541212	0.597754
NM_005307	GRK4	G protein-coupled receptor kinase 4	1.19395	0.458127	0.60351	0.347767	0.524692	0.268689
NM_017704	ANKRD49	ankyrin repeat domain 49	1.05565	2.33557	2.37496	2.29683	4.15154	3.95983
NM_018474	PLK1S1	polo-like kinase 1 substrate 1	1.0432	1.72346	1.75423	1.69322	2.37878	2.22565
NM_015925	LSR	lipolysis stimulated lipoprotein receptor	-1.56135	0.0146391	0.00033322	0.64313	0.000252	0.556483
NR_027995	ANKRD20A9P	ankyrin repeat domain 20 family, member A9, pseudogene	-1.01998	0.0881596	0.0750349	0.10358	0.055995	0.07224
NM_178566	ZDHHC21	zinc finger, DHHC-type containing 21	-1.12236	1.95708	1.87559	2.04212	2.66366	3.13465
NM_139156	AMPD2	adenosine monophosphate deaminase 2	-1.32096	4.1747	3.97874	4.38032	14.5154	20.1764
NM_003033	ST3GAL1	ST3 beta-galactoside alpha-2,3-sialyltransferase 1	-1.19003	2.32196	2.19985	2.45084	3.55074	4.49608
NM_001301038			-1.00001	4.16794e-05	3.823e-05	4.544e-05	2.6e-05	3.2e-05
NM_001077365	POMT1	protein-O-mannosyltransferase 1	1.29955	1.86157	2.06015	1.68213	3.15415	2.20163
NM_004434	EML1	echinoderm microtubule associated protein like 1	1.51356	2.97957	3.29351	2.69556	8.66104	5.50227
NM_001566	INPP4A	inositol polyphosphate-4-phosphatase, type I, 107kDa	1.17809	0.38223	0.518322	0.281871	0.436903	0.210834
NM_001013842	C8orf58	chromosome 8 open reading frame 58	-1.39341	1.95197	1.72728	2.20589	2.32153	3.65853
NM_001271944	TFEB	transcription factor EB	1.03411	1.12342	1.14788	1.09949	1.23372	1.12045
NM_198353	KCTD8	potassium channel tetramerization domain containing 8	-1.12922	0.0836088	0.0334791	0.2088	0.025065	0.152176
NM_001007067	SDCBP	syndecan binding protein (syntenin)	4.98003	0.195005	2.33246	0.0163034	3.99294	0.010684
NM_001147	ANGPT2	angiopoietin 2	-1.18766	0.200835	0.112001	0.360127	0.082322	0.279563
NM_033406	FBXO3	F-box protein 3	1.07141	1.884	1.93441	1.8349	2.8088	2.57357
NM_003859	DPM1	dolichyl-phosphate mannosyltransferase polypeptide 1, catalytic subunit	1.09665	4.98781	5.05481	4.92171	32.004	29.4491
NM_001204298	ZNF664	zinc finger protein 664	-1.05205	2.89887	2.8625	2.93571	6.18664	6.72917
NM_001135699	YWHAZ	tyrosine 3-monooxygenase/tryptophan 5-monooxygenase activation protein, zeta	-1.2017	4.50726	4.37667	4.64175	19.4476	24.1947
NM_001278559	ZNF316	zinc finger protein 316	1.02542	2.53418	2.55235	2.51614	4.85508	4.72764
NM_003550	MAD1L1	MAD1 mitotic arrest deficient-like 1 (yeast)	-1.57733	1.68471	1.38774	2.04523	1.61892	3.14169
NM_001206683	ATF7	activating transcription factor 7	1.22229	1.92088	2.07112	1.78154	3.17988	2.43195
NM_004187	KDM5C	lysine (K)-specific demethylase 5C	1.0229	3.97312	3.98948	3.95682	14.6025	14.7749
NM_144709	PUS10	pseudouridylate synthase 10	-1.01951	0.859138	0.845313	0.873188	0.811295	0.813574
NM_020898	CALCOCO1	calcium binding and coiled-coil domain 1	1.20277	3.90913	4.04458	3.77822	15.2368	12.9663
NM_000117	EMD	emerin	1.10256	5.56162	5.6325	5.49164	47.9974	44.6365
NM_201453	CBWD3	COBW domain containing 3	-1.13315	0.352904	0.274073	0.45441	0.214251	0.366139
NM_000807	GABRA2	gamma-aminobutyric acid (GABA) A receptor, alpha 2	-1.00226	0.0193441	0.0177856	0.0210393	0.013016	0.013907
NM_004106	FCER1G	Fc fragment of IgE, high affinity I, receptor for; gamma polypeptide	-1.04152	0.812244	0.783428	0.842119	0.730874	0.778215
NM_001164194	PLIN3	perilipin 3	-1.12336	1.93798	1.85589	2.02371	2.61413	3.08078
NM_005632	CAPN15	calpain 15	-1.15074	3.2538	3.15409	3.35665	7.75597	9.39289
NM_001145318	DSN1	DSN1, MIS12 kinetochore complex component	1.24659	1.19562	1.36514	1.04715	1.57829	1.04608
NR_046177	MAPRE2	microtubule-associated protein, RP/EB family, member 2	-1.00007	3.14162e-05	8.66e-06	0.00011397	6e-06	7.4e-05
NM_001271828	PRELID1	PRELI domain containing 1	1.06329	1.8332	1.878	1.78947	2.66858	2.45
NM_001290210			1.16581	1.17662	1.29248	1.07115	1.46085	1.07909
NM_015590	GPATCH4	G patch domain containing 4	1.19955	0.370357	0.524176	0.261677	0.442598	0.193656
NM_021923	FGFRL1	fibroblast growth factor receptor-like 1	-1.39375	3.04917	2.81908	3.29805	6.00071	8.9847
NM_001199303	CNOT2	CCR4-NOT transcription complex, subunit 2	1.0895	0.185837	0.257683	0.134023	0.200344	0.096275
NM_001301063			-1.28692	1.09043	0.923546	1.28747	0.917313	1.42907
NR_037774	STAM	signal transducing adaptor molecule (SH3 domain and ITAM motif) 1	-1.5514	0.836747	0.577921	1.21149	0.497166	1.30048
NM_017525	CDC42BPG	CDC42 binding protein kinase gamma (DMPK-like)	1.68854	0.966382	1.41553	0.659751	1.66731	0.574006
NR_037676	FRMD6-AS1	FRMD6 antisense RNA 1	1.11551	0.569399	0.653682	0.495983	0.579688	0.405916
NM_001039783	TXNRD3NB	thioredoxin reductase 3 neighbor	-1.00595	0.0372521	0.0332189	0.0417751	0.024925	0.027692
NM_003619	PRSS12	protease, serine, 12 (neurotrypsin, motopsin)	3.17732	2.95151	3.90095	2.23315	13.6921	3.75378
NM_002068	GNA15	guanine nucleotide binding protein (G protein), alpha 15 (Gq class)	1.71472	0.83333	1.30863	0.530661	1.48671	0.439192
NM_001174130	SLC11A2	solute carrier family 11 (proton-coupled divalent metal ion transporter), member 2	1.00002	7.19994e-05	8.872e-05	5.843e-05	6.4e-05	4e-05
NM_001024935	WASF1	WAS protein family, member 1	-1.0431	0.411431	0.382117	0.442994	0.306642	0.355756
NM_007044	KATNA1	katanin p60 (ATPase containing) subunit A 1	-1.0903	2.84684	2.78516	2.90989	5.85322	6.60868
NM_016009	SH3GLB1	SH3-domain GRB2-like endophilin B1	1.17784	4.43687	4.55651	4.32037	22.1505	19.3483
NM_018342	TMEM144	transmembrane protein 144	1.43143	0.731087	1.03425	0.516791	1.06805	0.42603
NM_001301161			-1.00009	1.99016e-05	2.89e-06	0.00013705	2e-06	8.8e-05
NR_040733	C1orf50	chromosome 1 open reading frame 50	-1.19385	0.96775	0.848342	1.10396	0.815223	1.12739
NR_073384	LASP1	LIM and SH3 protein 1	1.09738	0.227427	0.30413	0.17007	0.239149	0.123116
NM_020801	ARRDC3	arrestin domain containing 3	1.27338	2.49419	2.67461	2.32594	5.36569	4.05554
NM_001287192	FSD1L	fibronectin type III and SPRY domain containing 1-like	1.03255	0.39425	0.418033	0.37182	0.340096	0.290603
NM_001145159	INTS9	integrator complex subunit 9	-1.20344	0.644765	0.524873	0.792042	0.443131	0.721634
NM_014869	IQSEC1	IQ motif and Sec7 domain 1	-1.09842	0.998526	0.933105	1.06853	0.930974	1.07459
NM_018965	TREM2	triggering receptor expressed on myeloid cells 2	-1.17961	0.000585799	1.44e-06	0.238306	1e-06	0.174093
NM_021873	CDC25B	cell division cycle 25B	-1.15448	3.13029	3.02838	3.23562	7.03433	8.56593
NM_001270648	SLC5A10	solute carrier family 5 (sodium/sugar cotransporter), member 10	1.00883	0.0572567	0.0639444	0.0512685	0.047193	0.034453
NM_130837	OPA1	optic atrophy 1 (autosomal dominant)	-1.06072	0.763439	0.722104	0.807141	0.655898	0.739306
NM_021734	SLC25A19	solute carrier family 25 (mitochondrial thiamine pyrophosphate carrier), member 19	1.00305	0.656087	0.658289	0.653892	0.584294	0.566873
NR_026736	C6orf52	chromosome 6 open reading frame 52	-1.05246	0.0920417	0.0622744	0.136038	0.045574	0.097548
NM_004564	PET112	PET112 homolog (yeast)	1.0811	2.33056	2.38749	2.27499	4.19808	3.88865
NM_001135217	LRRC23	leucine rich repeat containing 23	1	2.04e-06	2.89e-06	1.44e-06	2e-06	1e-06
NM_016200	NAA38	N(alpha)-acetyltransferase 38, NatC auxiliary subunit	-1.07732	1.67535	1.62249	1.72993	2.0817	2.30856
NM_001012455	ZSCAN23	zinc finger and SCAN domain containing 23	-1.12446	0.315258	0.241802	0.41103	0.187368	0.326003
NM_032434	ZNF512	zinc finger protein 512	-1.47031	1.98864	1.72993	2.28605	2.3257	3.92962
NM_000445	PLEC	plectin	1.61264	2.64059	3.00771	2.31828	6.91503	4.03049
NM_002475	MYL6B	myosin, light chain 6B, alkali, smooth muscle and non-muscle	-1.0517	4.54452	4.50831	4.58103	21.465	23.2278
NM_001286819	LETM2	leucine zipper-EF-hand containing transmembrane protein 2	-1.0046	0.00111658	0.00018321	0.00680503	0.000137	0.003759
NM_199413	PRC1	protein regulator of cytokinesis 1	-1.79157	4.04755	3.64874	4.48996	11.3472	21.7415
NM_001048210	CLCC1	chloride channel CLIC-like 1	-1.09495	2.8607	2.79602	2.92688	5.90467	6.68957
NM_005182	CA7	carbonic anhydrase VII	-1.0422	0.09415	0.0689425	0.128574	0.051005	0.091907
NR_037142	LOC100289473	cytoskeleton associated protein 2-like pseudogene	-1.00558	0.0474465	0.0436046	0.0516269	0.032568	0.034686
NM_001099673	C8orf59	chromosome 8 open reading frame 59	-1.71407	3.21564	2.85034	3.62776	6.13033	11.5298
NM_013374	PDCD6IP	programmed cell death 6 interacting protein	1.11553	5.03515	5.11463	4.9569	33.4276	30.2348
NM_001025203	U2AF1	U2 small nuclear RNA auxiliary factor 1	-1.20755	4.24022	4.10635	4.37844	15.9264	20.1358
NM_001165972	NRG3	neuregulin 3	1.003	0.000111879	0.00433114	2.89e-06	0.003873	2e-06
NM_000628	IL10RB	interleukin 10 receptor, beta	1.26089	3.66409	3.83512	3.50068	13.0894	10.4745
NM_001190328	YJEFN3	YjeF N-terminal domain containing 3	-1.16389	0.827894	0.725627	0.944575	0.65984	0.906343
NR_033373	KIF9-AS1	KIF9 antisense RNA 1	1.02547	0.633789	0.652188	0.61591	0.577616	0.527156
NM_004199	P4HA2	prolyl 4-hydroxylase, alpha polypeptide II	1.45126	1.20481	1.50305	0.96575	1.82803	0.93339
NM_007268	VSIG4	V-set and immunoglobulin domain containing 4	-1.06578	0.190379	0.149892	0.241802	0.110797	0.17759
NM_153756	FNDC5	fibronectin type III domain containing 5	-1.00003	3.43553e-05	2.02e-05	5.843e-05	1.4e-05	4e-05
NM_021135	RPS6KA2	ribosomal protein S6 kinase, 90kDa, polypeptide 2	2.61786	2.68304	3.46558	2.0772	9.88428	3.24252
NM_201398	FLAD1	flavin adenine dinucleotide synthetase 1	-1.0711	3.00228	2.95315	3.05224	6.65836	7.4306
NM_080821	FAM210B	family with sequence similarity 210, member B	1.21635	3.98142	4.1252	3.84265	16.1247	13.5319
NM_003573	LTBP4	latent transforming growth factor beta binding protein 4	-1.12302	0.0038546	8.872e-05	0.16747	6.4e-05	0.121459
NM_015416	LETMD1	LETM1 domain containing 1	1.47383	0.501687	0.854214	0.294645	0.824175	0.222013
NM_001159642	BNIPL	BCL2/adenovirus E1B 19kD interacting protein like	1.18791	0.00267732	0.248458	2.885e-05	0.193285	2e-05
NM_007275	TUSC2	tumor suppressor candidate 2	-1.02062	3.47698	3.46229	3.49173	9.85831	10.4119
NM_001077207	SEC31A	SEC31 homolog A (S. cerevisiae)	1.00037	0.00159135	0.00187927	0.00134755	0.001582	0.000764
NM_001291807			-1.16275	0.00314437	4.544e-05	0.217585	3.1e-05	0.158595
NM_002421	MMP1	matrix metallopeptidase 1 (interstitial collagenase)	-2.85053	5.93475	5.22705	6.73828	36.249	106.657
NM_001190942	TNFSF10	tumor necrosis factor (ligand) superfamily, member 10	-1.00001	9.35233e-06	4.33e-06	2.02e-05	3e-06	1.4e-05
NM_001289122	LIMCH1	LIM and calponin homology domains 1	1.00286	7.69684e-05	0.00411398	1.44e-06	0.003679	1e-06
NR_046477	DIS3L2	DIS3 mitotic control homolog (S. cerevisiae)-like 2	1.08143	0.536126	0.595558	0.482624	0.516553	0.392912
NM_138353	DCAF15	DDB1 and CUL4 associated factor 15	-1.27005	3.13366	2.96596	3.31084	6.72088	9.05541
NM_018217	EDEM2	ER degradation enhancer, mannosidase alpha-like 2	1.17227	3.28963	3.40628	3.17697	9.40718	8.20273
NM_000633	BCL2	B-cell CLL/lymphoma 2	-1.2234	0.324705	0.210344	0.501242	0.160617	0.410481
NM_001144891	MBIP	MAP3K12 binding inhibitory protein 1	-1.20862	0.605204	0.483768	0.757124	0.402718	0.682569
NR_117084			1.39762	0.451466	0.753479	0.270508	0.692656	0.200956
NM_018968	SNTG2	syntrophin, gamma 2	-1.17501	0.350676	0.253134	0.485805	0.196672	0.395703
NR_102743	NR2F2-AS1	NR2F2 antisense RNA 1	-1.04293	2.05298	2.02288	2.08352	3.04987	3.25743
NM_001084392	DDT	D-dopachrome tautomerase	-1.09553	4.80192	4.73656	4.86819	25.3986	28.4426
NM_152705	POLR1D	polymerase (RNA) I polypeptide D, 16kDa	1.23033	3.74131	3.89382	3.59478	13.6115	11.2205
NM_133493	CD109	CD109 molecule	1.86112	3.73894	4.21378	3.31761	17.23	9.10124
NM_001283051	ICOSLG	inducible T-cell co-stimulator ligand	-1.0716	0.110947	0.0717614	0.171531	0.053472	0.124477
NM_001173488	NKRF	NFKB repressing factor	-1.0571	0.122993	0.0892969	0.169404	0.066342	0.122732
NR_103839	FRY-AS1	FRY antisense RNA 1	-1.07465	0.0637705	0.0303075	0.134181	0.022465	0.096411
NM_007217	PDCD10	programmed cell death 10	1.07488	0.64385	0.698041	0.593866	0.628184	0.504636
NM_001144074	DET1	de-etiolated homolog 1 (Arabidopsis)	-1.07886	1.44862	1.39491	1.50441	1.6303	1.84372
NR_003051	RMRP	RNA component of mitochondrial RNA processing endoribonuclease	-1.05643	1.36481	1.32579	1.40498	1.51474	1.64817
NM_001290318			1.08029	0.0013298	0.111429	1.587e-05	0.081739	1.1e-05
NM_001417	EIF4B	eukaryotic translation initiation factor 4B	1.23916	6.16786	6.32448	6.01512	79.3583	63.9951
NM_017546	CNOT11	CCR4-NOT transcription complex, subunit 11	-1.02506	4.33747	4.31965	4.35536	18.6053	19.8741
NM_001286060	RAB30	RAB30, member RAS oncogene family	-1.48905	1.34577	1.08888	1.66327	1.14877	2.16115
NM_005067	SIAH2	siah E3 ubiquitin protein ligase 2	1.09599	3.95079	4.01746	3.88522	14.9194	14.0015
NM_012164	FBXW2	F-box and WD repeat domain containing 2	1.0117	3.46311	3.47151	3.45473	9.9323	10.126
NR_047469	LINC00506	long intergenic non-protein coding RNA 506	-1.05009	1.12763	1.09292	1.16343	1.15492	1.22087
NM_005322	HIST1H1B	histone cluster 1, H1b	-1.01343	0.166227	0.156882	0.176129	0.116041	0.127447
NM_174936	PCSK9	proprotein convertase subtilisin/kexin type 9	4.5936	0.793705	2.45611	0.25649	4.45784	0.189751
NM_152475	ZNF417	zinc finger protein 417	-1.00344	0.852012	0.849542	0.854489	0.816871	0.791693
NM_017887	C1orf123	chromosome 1 open reading frame 123	1.18718	4.15066	4.27628	4.02874	17.964	15.5874
NM_001271979	STK25	serine/threonine kinase 25	1.13111	0.676253	0.770933	0.593201	0.714584	0.504285
NM_001985	ETFB	electron-transfer-flavoprotein, beta polypeptide	1.10471	4.92	4.99236	4.84869	30.6154	28.089
NM_138967	SCAMP5	secretory carrier membrane protein 5	1.29117	0.405225	0.629521	0.260845	0.553431	0.19308
NM_003173	SUV39H1	suppressor of variegation 3-9 homolog 1 (Drosophila)	-1.28748	2.40233	2.22696	2.59151	3.63148	5.04431
NR_110314	GPATCH2L	G patch domain containing 2-like	1.00093	0.0586387	0.0593116	0.0579734	0.043448	0.039477
NM_001003715	RECQL5	RecQ protein-like 5	-1.11453	0.326204	0.257232	0.413669	0.200027	0.328457
NM_001469	XRCC6	X-ray repair complementing defective repair in Chinese hamster cells 6	-1.21716	6.78828	6.648	6.93152	99.2322	122.941
NM_001282174	MSL3	male-specific lethal 3 homolog (Drosophila)	-1.20449	0.29699	0.191697	0.460117	0.144576	0.37062
NM_005376	MYCL	v-myc avian myelocytomatosis viral oncogene lung carcinoma derived homolog	1.01116	0.0410652	0.0498456	0.0338314	0.037108	0.02214
NR_026649	BPHL	biphenyl hydrolase-like (serine hydrolase)	1.29828	0.219117	0.47721	0.10061	0.396677	0.069949
NM_024867	SPEF2	sperm flagellar 2	1.04551	0.0605169	0.10061	0.0364008	0.07451	0.023845
NR_102266	MFF	mitochondrial fission factor	1.05146	1.85487	1.89142	1.81902	2.69923	2.52742
NM_018665	DDX43	DEAD (Asp-Glu-Ala-Asp) box polypeptide 43	1.1731	0.32465	0.459633	0.229308	0.380258	0.167941
NM_017970	NRDE2	NRDE-2, necessary for RNA interference, domain containing	1.14022	1.65789	1.75525	1.56594	2.381	1.96047
NR_026913	LOC100133669	uncharacterized LOC100133669	1.32883	0.705558	0.939834	0.529681	0.938229	0.438299
NM_001127603	NMRK1	nicotinamide riboside kinase 1	1.14942	0.00152268	0.200915	1.154e-05	0.152656	8e-06
NM_001256428	PDLIM5	PDZ and LIM domain 5	-1.15581	0.745677	0.648503	0.857411	0.57287	0.795194
NM_015110	SMC5	structural maintenance of chromosomes 5	-1.02291	3.33835	3.32205	3.35473	8.86675	9.37965
NM_001301135			-1.54069	0.303812	0.123543	0.747123	0.090447	0.671891
NM_001199784	SDCBP2	syndecan binding protein (syntenin) 2	1.45659	0.410509	0.763355	0.220759	0.705426	0.161127
NM_181503	EXOSC8	exosome component 8	-1.23668	3.91883	3.7686	4.07506	12.3883	16.1409
NM_001193523	FAM65A	family with sequence similarity 65, member A	1.00809	0.670538	0.676378	0.664747	0.604319	0.578789
NM_001135021	ELMOD3	ELMO/CED-12 domain containing 3	-1.13146	0.429676	0.349724	0.527907	0.278069	0.437357
NM_138324	PCSK6	proprotein convertase subtilisin/kexin type 6	1.01428	0.235059	0.245511	0.225051	0.190612	0.164476
NM_000762	CYP2A6	cytochrome P450, family 2, subfamily A, polypeptide 6	1.01099	0.0317614	0.0406049	0.0248439	0.03031	0.016491
NM_032830	CIRH1A	cirrhosis, autosomal recessive 1A (cirhin)	-1.08012	4.60447	4.54921	4.6604	22.0264	24.5359
NR_027655	BACH1	BTB and CNC homology 1, basic leucine zipper transcription factor 1	1.02382	0.210585	0.228246	0.19429	0.175845	0.141561
NM_004494	HDGF	hepatoma-derived growth factor	-1.30068	6.47476	6.2879	6.66717	77.3154	100.804
NR_000011	SNORA70	small nucleolar RNA, H/ACA box 70	1.24377	5.69386	5.8534	5.53868	56.0735	46.0908
NM_001080791	C15orf57	chromosome 15 open reading frame 57	1	1.44e-06	1.44e-06	1.44e-06	1e-06	1e-06
NR_108104	RP11-166O4.5	uncharacterized LOC101929736	-1.3579	0.257906	0.118749	0.560132	0.087038	0.468592
NM_002788	PSMA3	proteasome (prosome, macropain) subunit, alpha type, 3	-1.12598	6.19524	6.11024	6.28141	67.6041	76.7069
NM_001199918	PGM3	phosphoglucomutase 3	-1.1004	0.48009	0.41601	0.55404	0.338088	0.462983
NM_001093	ACACB	acetyl-CoA carboxylase beta	-1.18468	0.409159	0.304783	0.549279	0.239656	0.458719
NM_001164389	RAPGEF6	Rap guanine nucleotide exchange factor (GEF) 6	-1.04487	0.109512	0.082335	0.145659	0.06116	0.105156
NM_001988	EVPL	envoplakin	1.9983	0.999091	1.61633	0.61756	2.06895	0.528902
NM_014519	ZNF232	zinc finger protein 232	-1.0459	0.981424	0.949584	1.01433	0.948899	0.998168
NM_016035	COQ4	coenzyme Q4	1.15736	3.52438	3.63137	3.42053	11.2124	9.8992
NM_024120	NDUFAF5	NADH dehydrogenase (ubiquinone) complex I, assembly factor 5	1.00506	1.79274	1.79638	1.7891	2.47617	2.44903
NM_001290075			-1.41825	0.594534	0.393702	0.897812	0.317511	0.844948
NM_172129	CAMK2D	calcium/calmodulin-dependent protein kinase II delta	-1	6.44994e-06	5.77e-06	7.21e-06	4e-06	5e-06
NM_014010	ASTN2	astrotactin 2	-1.62336	1.39088	1.08462	1.78361	1.14283	2.43645
NR_027003	DKFZp434J0226	uncharacterized LOC93429	1.18132	0.269255	0.415066	0.174666	0.337036	0.126536
NM_018907	PCDHA4	protocadherin alpha 4	1.11619	0.0016221	0.158602	1.659e-05	0.117304	1.2e-05
NM_197977	ZNF189	zinc finger protein 189	-1.31123	0.690722	0.522385	0.913305	0.440974	0.862033
NM_001143978	ZCCHC18	zinc finger, CCHC domain containing 18	-1.10187	0.222972	0.163719	0.303669	0.121511	0.229749
NM_001289126	IFNAR2	interferon (alpha, beta and omega) receptor 2	-1.06418	0.12887	0.0915896	0.181326	0.068032	0.131652
NM_001286210	STX6	syntaxin 6	-1.1683	0.260693	0.17161	0.396018	0.128105	0.311845
NM_001127891	MMP2	matrix metallopeptidase 2 (gelatinase A, 72kDa gelatinase, 72kDa type IV collagenase)	1.1348	0.700802	0.79793	0.615496	0.748897	0.526869
NM_001047434	DPH3	diphthamide biosynthesis 3	1.23089	2.12105	2.27618	1.97648	3.79602	2.94728
NM_001145543	ZSCAN18	zinc finger and SCAN domain containing 18	1.26331	2.10509	2.28044	1.94323	3.80726	2.86442
NM_001198910	CCDC169-SOHLH2	CCDC169-SOHLH2 readthrough	1.15096	0.0554601	0.217012	0.0141735	0.166612	0.009145
NR_027700	NOP56	NOP56 ribonucleoprotein	-1.42092	3.62885	3.38428	3.8911	9.26228	14.0808
NM_152372	MYOM3	myomesin 3	1.00946	0.0352536	0.0426922	0.0291111	0.031857	0.019164
NM_199439	PRDM10	PR domain containing 10	-1.00488	0.000266459	1.01e-05	0.00702976	7e-06	0.003935
NM_001300797			-1.43819	2.3097	2.0624	2.58665	3.1598	5.02835
NM_139045	SMARCA2	SWI/SNF related, matrix associated, actin dependent regulator of chromatin, subfamily a, member 2	-1.09649	2.95967	2.89397	3.02686	6.34886	7.27487
NM_001200029	HYAL3	hyaluronoglucosaminidase 3	-1.02144	1.26456	1.24935	1.27995	1.39342	1.41496
NM_001145023	SCRN2	secernin 2	1.09243	1.20204	1.2675	1.13996	1.42063	1.18504
NM_001277335_dup1	RASA4B	RAS p21 protein activator 4B	1.03325	0.396138	0.420437	0.373242	0.342471	0.291504
NM_001282399	IL18R1	interleukin 18 receptor 1	1.01396	0.0221781	0.0343245	0.0143299	0.025698	0.009263
NM_003599	SUPT3H	suppressor of Ty 3 homolog (S. cerevisiae)	1.28517	1.30495	1.49841	1.13646	1.81844	1.17881
NM_001004313	TMEM220	transmembrane protein 220	1.31253	1.50817	1.71705	1.3247	2.29827	1.49742
NM_001007073	RPL32	ribosomal protein L32	1.24959	1.1628	1.33458	1.01313	1.52848	0.997431
NM_006363	SEC23B	Sec23 homolog B (S. cerevisiae)	-1.22702	2.76279	2.61914	2.9143	5.1314	6.63258
NM_003916	AP1S2	adaptor-related protein complex 1, sigma 2 subunit	-1.27798	3.90895	3.73602	4.08989	12.0903	16.3142
NM_024509	LRFN3	leucine rich repeat and fibronectin type III domain containing 3	1.07817	2.34453	2.39945	2.29087	4.2425	3.94256
NM_015979	MED23	mediator complex subunit 23	-1.23556	0.91891	0.778908	1.08408	0.724431	1.09825
NM_001145277	NECAP2	NECAP endocytosis associated 2	1.10851	1.04702	1.12397	0.975339	1.20043	0.947221
NR_036487	FGF14-AS2	FGF14 antisense RNA 2	-1.01575	0.187545	0.176608	0.19916	0.132665	0.144998
NM_001193536	DOCK8	dedicator of cytokinesis 8	1.06445	0.145949	0.197794	0.107693	0.149949	0.075763
NM_001242416	WDR20	WD repeat domain 20	-1.27127	0.0859578	0.0201639	0.366435	0.014887	0.285262
NM_002023	FMOD	fibromodulin	1.05028	0.476233	0.512929	0.442162	0.431937	0.354754
NM_145912	NFAM1	NFAT activating protein with ITAM motif 1	1.01447	0.0150062	0.0286021	0.00787306	0.021201	0.004582
NM_006497	HIC1	hypermethylated in cancer 1	-1.09372	4.30675	4.24261	4.37186	17.6169	20.0321
NM_001100428	RAP1GDS1	RAP1, GTP-GDP dissociation stimulator 1	1.14273	1.05535	1.15597	0.963486	1.24682	0.929993
NM_001282621	PGRMC1	progesterone receptor membrane component 1	1.1397	0.00127822	0.188667	8.66e-06	0.141989	6e-06
NM_001207044	CLASP2	cytoplasmic linker associated protein 2	-1.00082	1.55003	1.54943	1.55062	1.92223	1.93473
NM_024697	ZNF385D	zinc finger protein 385D	2.11173	0.898233	1.58687	0.508438	2.00342	0.417405
NM_016174	CERCAM	cerebral endothelial cell adhesion molecule	1.9833	5.40195	5.91844	4.93054	59.2463	29.6245
NM_001008224	UACA	uveal autoantigen with coiled-coil domains and ankyrin repeats	1.21176	0.332837	0.49908	0.22197	0.418054	0.162041
NM_001163437	TBCK	TBC1 domain containing kinase	-1.0985	0.00187633	2.597e-05	0.135564	1.8e-05	0.097276
NM_030799	YIPF5	Yip1 domain family, member 5	-1.01093	5.84356	5.83572	5.85141	55.4143	57.4669
NM_001115156	GDI2	GDP dissociation inhibitor 2	-1.31232	2.10792	1.92096	2.31307	2.77376	4.01794
NM_020235	BBX	bobby sox homolog (Drosophila)	1.11449	2.09219	2.17184	2.01546	3.46852	3.05442
NM_138796	SPATA17	spermatogenesis associated 17	1.00282	0.525875	0.527907	0.523851	0.446328	0.433273
NM_001243974	PPP3CC	protein phosphatase 3, catalytic subunit, gamma isozyme	1	7.63394e-06	1.01e-05	5.77e-06	7e-06	4e-06
NM_006145	DNAJB1	DnaJ (Hsp40) homolog, subfamily B, member 1	1.05293	5.03213	5.06948	4.99506	32.291	31.1346
NM_001281501	FADS2	fatty acid desaturase 2	1.28463	5.42344	5.60713	5.24577	47.1456	37.1997
NM_000942	PPIB	peptidylprolyl isomerase B (cyclophilin B)	1.00186	7.96662	7.96796	7.96528	247.688	250.462
NM_005202	COL8A2	collagen, type VIII, alpha 2	2.24914	1.45875	2.15625	0.986872	3.42838	0.962845
NM_031845	MAP2	microtubule-associated protein 2	1.00259	0.000146957	0.00374288	5.77e-06	0.003326	4e-06
NM_003794	SNX4	sorting nexin 4	-1.07292	3.74197	3.69154	3.79308	11.6728	13.0926
NM_001130057	EEF1D	eukaryotic translation elongation factor 1 delta (guanine nucleotide exchange protein)	-1.33376	2.77807	2.57808	2.99357	4.95189	7.07272
NM_001191013	GSTO2	glutathione S-transferase omega 2	1.60848	0.00358568	0.685713	1.875e-05	0.614387	1.3e-05
NM_001142424	MORF4L2	mortality factor 4 like 2	1.08836	4.90383	4.96529	4.84313	30.0681	28.0159
NM_014583	LMCD1	LIM and cysteine-rich domains 1	2.06851	5.14128	5.69225	4.64365	50.0516	24.2347
NM_001206971	PTPRB	protein tyrosine phosphatase, receptor type, B	-1.0749	0.00290254	8.079e-05	0.104279	5.7e-05	0.072773
NR_120317			1.00142	0.00796079	0.00905119	0.00700175	0.007267	0.003904
NM_012100	DNPEP	aspartyl aminopeptidase	1.2627	3.66965	3.84177	3.50525	13.1507	10.5077
NM_052920	KLHL29	kelch-like family member 29	1.25334	2.11691	2.28605	1.96028	3.82532	2.9051
NR_015360	FLJ33630	uncharacterized LOC644873	1.22449	1.51035	1.66349	1.37131	2.17433	1.58546
NR_024170	LAMTOR3	late endosomal/lysosomal adaptor, MAPK and MTOR activator 3	-1.05844	0.883593	0.843571	0.925514	0.809089	0.878458
NR_037608_dup1	SLX1A-SULT1A3	SLX1A-SULT1A3 readthrough (NMD candidate)	1.03218	0.168063	0.192459	0.146759	0.145324	0.105899
NM_178040	ERC1	ELKS/RAB6-interacting/CAST family member 1	1.08963	2.96853	3.0311	2.90726	7.04686	6.59633
NM_001198551	WT1	Wilms tumor 1	1.17231	0.00162694	0.22937	1.154e-05	0.176704	8e-06
NM_139179	DAGLB	diacylglycerol lipase, beta	1.03078	3.36534	3.38728	3.34354	9.28183	9.28565
NR_033422	SLC11A2	solute carrier family 11 (proton-coupled divalent metal ion transporter), member 2	1.87581	1.32954	1.8586	0.951086	2.62192	0.915758
NR_110240	AC144449.1	uncharacterized LOC101929231	1.0267	0.40922	0.428667	0.390655	0.349833	0.30727
NM_001242648	PHACTR1	phosphatase and actin regulator 1	1.01105	0.0479048	0.0564838	0.0406288	0.041633	0.026807
NM_017549	EPDR1	ependymin related 1	-2.94073	3.8253	3.12554	4.68172	7.58763	24.972
NR_110260	AC010127.3	uncharacterized LOC101929680	1.10252	0.16817	0.252718	0.111908	0.196366	0.079063
NM_001195608	PLEKHA1	pleckstrin homology domain containing, family A (phosphoinositide binding specific) member 1	-1.10192	0.796931	0.729992	0.870009	0.664834	0.809529
NM_182757	RNF144B	ring finger protein 144B	2.81208	2.00379	2.8839	1.39227	6.29429	1.62186
NM_001110503	TMEM87A	transmembrane protein 87A	-1.05061	0.499104	0.464759	0.535988	0.384832	0.445265
NM_030571	NDFIP1	Nedd4 family interacting protein 1	-1.09489	5.08049	5.01553	5.14631	31.1508	34.583
NM_015391	ANAPC13	anaphase promoting complex subunit 13	1.26404	4.84083	5.0128	4.67476	31.109	24.8714
NM_001250	CD40	CD40 molecule, TNF receptor superfamily member 5	1.94002	0.850556	1.45372	0.497651	1.74087	0.407556
NM_139072	DNER	delta/notch-like EGF repeat containing	-1.03996	0.154858	0.129151	0.185681	0.094794	0.135096
NR_045862	ARMCX4	armadillo repeat containing, X-linked 4	1.04837	0.00158384	0.068186	3.679e-05	0.050362	2.6e-05
NM_001256540	NOP16	NOP16 nucleolar protein	1.06531	2.00019	2.04634	1.95507	3.11608	2.89263
NR_105044	LOC102546229	uncharacterized LOC102546229	1.06029	0.305728	0.350859	0.266403	0.27883	0.197629
NR_047654	KANSL3	KAT8 regulatory NSL complex subunit 3	1.33177	0.835787	1.06763	0.654288	1.11889	0.567427
NM_013281	FLRT3	fibronectin leucine rich transmembrane protein 3	1.03049	0.372567	0.394859	0.351533	0.318736	0.272202
NM_006429	CCT7	chaperonin containing TCP1, subunit 7 (eta)	-1.11558	6.7057	6.62726	6.78506	97.9801	109.926
NM_024617	ZCCHC6	zinc finger, CCHC domain containing 6	1.11892	2.71086	2.79313	2.63102	5.89115	5.20691
NM_001184880	PCDH19	protocadherin 19	-1.37252	0.00214803	1.01e-05	0.456836	7e-06	0.368096
NM_001278624	NFXL1	nuclear transcription factor, X-box binding-like 1	2.2024	0.0117144	1.13919	0.00012046	1.22147	7.8e-05
NM_001079670	CAB39L	calcium binding protein 39-like	-1.32485	2.05968	1.86674	2.27257	2.64336	3.88011
NR_002569	SCARNA9	small Cajal body-specific RNA 9	1.07092	0.682922	0.734137	0.63528	0.670796	0.54706
NM_178012	TUBB2B	tubulin, beta 2B class IIb	1.52822	1.35618	1.69618	1.08433	2.24892	1.09878
NM_014383	ZBTB32	zinc finger and BTB domain containing 32	-1.00266	0.0186801	0.0168596	0.0206973	0.012489	0.013607
NM_001282150	VPS29	vacuolar protein sorting 29 homolog (S. cerevisiae)	1.07513	0.254213	0.311782	0.207274	0.245468	0.150904
NM_001244926	PRPF4	pre-mRNA processing factor 4	-1.1363	3.59126	3.50027	3.68462	10.1599	12.1002
NM_052917	GALNT13	UDP-N-acetyl-alpha-D-galactosamine:polypeptide N-acetylgalactosaminyltransferase 13 (GalNAc-T13)	-1.26177	0.411876	0.276993	0.612442	0.21701	0.523607
NM_001256727	USP39	ubiquitin specific peptidase 39	1.45443	0.00602146	0.540518	6.708e-05	0.458751	4.6e-05
NM_001144900	MIEF2	mitochondrial elongation factor 2	1.26537	0.495602	0.693654	0.354098	0.623774	0.274669
NM_014141	CNTNAP2	contactin associated protein-like 2	-1.00838	0.0158641	0.0109483	0.0229872	0.008428	0.01515
NM_001248011	NUDT9	nudix (nucleoside diphosphate linked moiety X)-type motif 9	1.00843	0.109049	0.115274	0.10316	0.084649	0.071969
NM_001126105	SLC7A7	solute carrier family 7 (amino acid transporter light chain, y+L system), member 7	2.35672	2.20644	2.90985	1.67307	6.42347	2.18233
NM_013432	TONSL	tonsoku-like, DNA repair protein	-1.56636	2.08408	1.78537	2.43278	2.45397	4.4333
NM_001242956	SEPT7	septin 7	-1.16998	0.429026	0.33048	0.556958	0.260572	0.465974
NM_001042479	GEMIN8	gem (nuclear organelle) associated protein 8	1.01279	1.78956	1.79875	1.78041	2.4795	2.42959
NM_001145009	BTN3A1	butyrophilin, subfamily 3, member A1	-1.12792	0.513094	0.433557	0.607223	0.354676	0.518185
NM_001243186	PIM1	pim-1 oncogene	-1.27681	2.85864	2.6878	3.04034	5.423	7.35107
NM_006566	CD226	CD226 molecule	-1.11788	0.283385	0.214182	0.374946	0.16399	0.293146
NM_001198525	TCF7L2	transcription factor 7-like 2 (T-cell specific, HMG-box)	-1.21868	1.04193	0.908992	1.19431	0.899049	1.271
NM_001010985	MYBPHL	myosin binding protein H-like	1.00049	0.000669757	0.00111259	0.00040318	0.000921	0.00025
NM_001256449	GUCY1A3	guanylate cyclase 1, soluble, alpha 3	1.00001	1.47839e-05	2.164e-05	1.01e-05	1.5e-05	7e-06
NM_024597	MAP7D3	MAP7 domain containing 3	1.24182	2.51318	2.67426	2.3618	5.36451	4.17825
NM_018476	BEX1	brain expressed, X-linked 1	5.17193	4.30929	5.6547	3.28399	48.7158	8.88799
NM_000088	COL1A1	collagen, type I, alpha 1	1.28545	11.5016	11.6841	11.3219	3833.32	2433.12
NM_001983	ERCC1	excision repair cross-complementing rodent repair deficiency, complementation group 1 (includes overlapping antisense sequence)	1.1124	2.05722	2.13549	1.98181	3.36681	2.9594
NM_006603	STAG2	stromal antigen 2	1.01746	3.12573	3.13824	3.11327	7.66254	7.79744
NM_030925	CAB39L	calcium binding protein 39-like	1.23814	0.47445	0.65293	0.344758	0.578699	0.266107
NM_001281766	EPHA5	EPH receptor A5	-1.01292	0.0977023	0.0888805	0.1074	0.066036	0.075389
NM_005798	TRIM13	tripartite motif containing 13	1.12337	1.1654	1.25233	1.08449	1.39773	1.099
NR_003608	TUBA3FP	tubulin, alpha 3f, pseudogene	-1.06733	0.133303	0.0943422	0.188354	0.070111	0.137238
NM_001242849	RNF146	ring finger protein 146	-1.54408	1.36561	1.08773	1.71448	1.14758	2.27112
NM_001139466	TBL1X	transducin (beta)-like 1X-linked	1.00063	0.00168471	0.00219547	0.00129277	0.001864	0.00072
NM_001123040	ARIH2OS	ariadne homolog 2 opposite strand	-1.06326	0.80746	0.764427	0.852915	0.706929	0.790073
NM_001085367	ZNF655	zinc finger protein 655	1.13552	2.27178	2.36531	2.18195	4.11466	3.5802
NM_001199255	SGOL1	shugoshin-like 1 (S. pombe)	1.26805	0.190593	0.427569	0.0849589	0.348746	0.058132
NM_020401	NUP107	nucleoporin 107kDa	-1.38018	3.77675	3.55147	4.01633	10.5724	15.4523
NM_006858	TMED1	transmembrane emp24 protein transport domain containing 1	-1.09326	3.99335	3.92955	4.05818	14.0045	15.9463
NM_001291970			-1.22135	0.26129	0.15422	0.442697	0.114089	0.355434
NM_198686	RAB15	RAB15, member RAS oncogene family	-1.31207	2.21733	2.03005	2.42189	3.06901	4.39216
NM_001300906			1.28598	1.19806	1.39315	1.03028	1.62856	1.02147
NM_030621	DICER1	dicer 1, ribonuclease type III	-1.19673	1.01238	0.891086	1.15019	0.872686	1.20182
NM_018358	ABCF3	ATP-binding cassette, sub-family F (GCN20), member 3	1.09977	3.71228	3.78151	3.64431	12.509	11.7059
NM_001289986			1.11164	0.00104924	0.152692	7.21e-06	0.113039	5e-06
NM_014674	EDEM1	ER degradation enhancer, mannosidase alpha-like 1	1.02379	4.54015	4.55714	4.52322	22.1521	22.2861
NM_001082486	ACD	adrenocortical dysplasia homolog (mouse)	-1.18055	2.64346	2.52644	2.7659	4.75408	5.83159
NM_207181	NPHP1	nephronophthisis 1 (juvenile)	-1.04159	0.318648	0.290608	0.349393	0.227063	0.270226
NM_021088	ZNF2	zinc finger protein 2	-1.14577	0.913516	0.820613	1.01694	0.775789	1.00095
NM_001286212	TMEM117	transmembrane protein 117	1.32681	0.00242634	0.407979	1.443e-05	0.330123	1e-05
NM_001288729	DAPK1	death-associated protein kinase 1	1.00764	0.00154773	0.0112011	0.00021386	0.008577	0.000138
NM_001531	MR1	major histocompatibility complex, class I-related	1.37632	1.53776	1.78533	1.32452	2.45396	1.49737
NR_023353	EXOSC7	exosome component 7	1.23337	2.10894	2.26566	1.96306	3.76621	2.91233
NM_001100913	PACS2	phosphofurin acidic cluster sorting protein 2	1.17497	0.219431	0.364661	0.13204	0.291435	0.094707
NM_001081559	CPSF4	cleavage and polyadenylation specific factor 4, 30kDa	-1.23832	2.87589	2.72582	3.03421	5.58983	7.31932
NM_173475	DCUN1D3	DCN1, defective in cullin neddylation 1, domain containing 3	1.04728	3.28037	3.31387	3.24722	8.81653	8.63066
NM_021783	EDA2R	ectodysplasin A2 receptor	-1.30532	2.67877	2.49345	2.87785	4.6252	6.43522
NM_018928	PCDHGC4	protocadherin gamma subfamily C, 4	1.00595	0.182659	0.186986	0.178431	0.140596	0.129448
NM_199444	COPE	coatomer protein complex, subunit epsilon	-1.49446	2.05312	1.78366	2.36328	2.44943	4.18539
NM_004006	DMD	dystrophin	1.14562	0.117419	0.251042	0.0549199	0.195123	0.037007
NM_003526	HIST1H2BC	histone cluster 1, H2bc	1.33352	2.18502	2.40248	1.98724	4.25543	2.9745
NM_006860	IFT27	intraflagellar transport 27 homolog (Chlamydomonas)	-1.11014	0.00066005	2.89e-06	0.15075	2e-06	0.108773
NM_001287582	CDC25C	cell division cycle 25C	-1.7317	1.31885	0.980953	1.77314	0.992634	2.41074
NM_000968	RPL4	ribosomal protein L4	1.21926	9.29195	9.43606	9.15005	706.283	537.466
NM_018034	WDR70	WD repeat domain 70	1.15859	3.24412	3.35205	3.13967	9.0691	7.9587
NM_001111035	ACP5	acid phosphatase 5, tartrate resistant	1.00564	0.000153186	0.00811974	2.89e-06	0.0066	2e-06
NM_007364	TMED3	transmembrane emp24 protein transport domain containing 3	1.02956	6.22608	6.24714	6.2051	74.717	72.9517
NM_001127194	CNBP	CCHC-type zinc finger, nucleic acid binding protein	-1.19973	1.05199	0.928805	1.19151	0.924802	1.26653
NM_022371	TOR3A	torsin family 3, member A	-1.05235	3.90275	3.86611	3.93973	13.3717	14.5622
NM_014811	PPP1R26	protein phosphatase 1, regulatory subunit 26	-1.14368	2.09442	1.99981	2.1935	2.98925	3.61655
NM_001005502	CPM	carboxypeptidase M	1.55221	0.0107394	0.634509	0.00018177	0.558972	0.000116
NM_005388	PDCL	phosducin-like	-1.18223	3.36667	3.24808	3.48959	8.36362	10.3997
NM_001039803	CDK20	cyclin-dependent kinase 20	1.61494	0.888341	1.29899	0.60751	1.47257	0.518704
NM_032885	ATG4D	autophagy related 4D, cysteine peptidase	-1.01494	1.55629	1.54563	1.56702	1.91393	1.96245
NM_001292048			1.03775	0.617665	0.644976	0.59151	0.569027	0.502312
NM_001198845	RBM14-RBM4	RBM14-RBM4 readthrough	3.87813	0.026874	1.95573	0.00036928	2.86447	0.000232
NM_024735	FBXO31	F-box protein 31	1.17541	2.47851	2.59783	2.36467	5.03345	4.18923
NM_001145437	LSS	lanosterol synthase (2,3-oxidosqualene-lanosterol cyclase)	1.29287	2.2639	2.45676	2.08619	4.46178	3.26833
NR_047527	KGFLP1	fibroblast growth factor 7 pseudogene	-1.0821	0.11689	0.0730936	0.186927	0.054682	0.136134
NR_038969	PPP1R26-AS1	PPP1R26 antisense RNA 1	1.04222	0.278195	0.309621	0.24996	0.243776	0.183902
NM_001100875	MARCH10	membrane-associated ring finger (C3HC4) 10, E3 ubiquitin protein ligase	1.08506	0.00703139	0.118188	0.00041832	0.086621	0.000261
NM_014294	TRAM1	translocation associated membrane protein 1	1.12154	7.0215	7.10473	6.93925	136.468	123.509
NM_001039848	GPX4	glutathione peroxidase 4	1.2367	2.41493	2.57304	2.26654	4.92893	3.85403
NM_001102596	DTX2	deltex homolog 2 (Drosophila)	-1.16062	0.240701	0.156147	0.37104	0.11563	0.289762
NM_001145026	PTPRQ	protein tyrosine phosphatase, receptor type, Q	1.23687	0.111239	0.342787	0.0360984	0.271759	0.023667
NM_006051	APBB3	amyloid beta (A4) precursor protein-binding, family B, member 3	-1.48649	0.030211	0.00159146	0.5735	0.001342	0.483785
NR_033967	SLC2A1-AS1	SLC2A1 antisense RNA 1	1.20287	0.476788	0.6283	0.361813	0.552294	0.281059
NR_003949	FKBP9L	FK506 binding protein 9-like	1.53971	0.00134145	0.622662	2.89e-06	0.545194	2e-06
NM_001185073	CLDN12	claudin 12	1.32281	1.34781	1.56464	1.16104	1.95787	1.21774
NM_001282351	FBXL19	F-box and leucine-rich repeat protein 19	1.77284	0.0185135	0.826477	0.00041471	0.784227	0.000257
NM_001190810	AGAP9	ArfGAP with GTPase domain, ankyrin repeat and PH domain 9	-1.041	0.173609	0.147029	0.204994	0.108499	0.149032
NM_001034833	NHP2	NHP2 ribonucleoprotein	1.23045	1.27743	1.43575	1.13657	1.70711	1.17886
NM_001267723	CCDC61	coiled-coil domain containing 61	1.16393	2.02986	2.14231	1.92331	3.38876	2.80493
NM_197941	ADAMTS6	ADAM metallopeptidase with thrombospondin type 1 motif, 6	1.56248	2.86739	3.20732	2.56348	8.08313	4.92905
NM_001242789	BRF1	BRF1, RNA polymerase III transcription initiation factor 90 kDa subunit	-1.27178	1.17313	1.01246	1.35931	1.03818	1.56468
NM_080655	MSANTD3	Myb/SANT-like DNA-binding domain containing 3	1.05385	4.31735	4.35536	4.27968	19.0714	18.8344
NM_001002001	GMPR2	guanosine monophosphate reductase 2	-1.07228	2.67501	2.62514	2.72582	5.15963	5.64103
NM_003348	UBE2N	ubiquitin-conjugating enzyme E2N	-1.14675	5.78341	5.68548	5.88303	49.8811	58.7157
NM_025010	KLHL18	kelch-like family member 18	-1.02858	2.91934	2.89908	2.93973	6.37063	6.75375
NR_015427	LINC00094	long intergenic non-protein coding RNA 94	1.18698	2.24893	2.37598	2.12868	4.15639	3.40233
NM_020205	OTUD7B	OTU domain containing 7B	-1.11495	2.79282	2.71543	2.87241	5.54814	6.41132
NM_001136263	C2CD4C	C2 calcium-dependent domain containing 4C	-1.05648	0.0340034	0.0125877	0.0918541	0.009425	0.063186
NM_014343	CLDN15	claudin 15	1.26209	0.312389	0.522558	0.186748	0.441124	0.13593
NM_033290	MID1	midline 1 (Opitz/BBB syndrome)	2.19914	0.0572964	1.13982	0.00288018	1.22222	0.00151
NM_181471	RFC2	replication factor C (activator 1) 2, 40kDa	-1.58289	3.54407	3.22824	3.8908	8.21968	14.0807
NM_024918	DSN1	DSN1, MIS12 kinetochore complex component	1.00002	4.28471e-05	6.059e-05	3.03e-05	4.2e-05	2.1e-05
NM_003435	ZNF134	zinc finger protein 134	1.07917	2.49387	2.54944	2.43951	4.84205	4.45905
NM_001005474	NFKBIZ	nuclear factor of kappa light polypeptide gene enhancer in B-cells inhibitor, zeta	-1.02045	0.173449	0.159458	0.188667	0.118097	0.137436
NM_001290357			1.00001	2.13244e-05	2.741e-05	1.659e-05	1.9e-05	1.2e-05
NM_001300826			1.11184	2.04975	2.12765	1.97471	3.34259	2.94212
NM_133265	AMOT	angiomotin	-1.44061	1.53433	1.29343	1.82011	1.46277	2.53159
NM_001243259	HINFP	histone H4 transcription factor	-1.03799	0.166981	0.142235	0.196032	0.104656	0.142688
NM_001282495	ZNF343	zinc finger protein 343	1.00002	1.83062e-05	3.318e-05	1.01e-05	2.3e-05	7e-06
NM_152685	SLC23A1	solute carrier family 23 (ascorbic acid transporter), member 1	-1.05487	0.0219137	0.00579544	0.0828598	0.004838	0.056765
NM_001288757	BABAM1	BRISC and BRCA1 A complex member 1	1.05592	1.58027	1.62001	1.54151	2.07792	1.91756
NR_103825	RP11-384K6.6	uncharacterized LOC729218	-1.1157	1.23945	1.16299	1.32093	1.25848	1.49046
NM_013438	UBQLN1	ubiquilin 1	-1.01694	5.37519	5.36309	5.38732	39.6564	41.247
NM_015895	GMNN	geminin, DNA replication inhibitor	-1.64634	3.50346	3.16224	3.88149	7.79938	13.9661
NM_013276	SHPK	sedoheptulokinase	-1.14148	1.95647	1.86334	2.05425	2.6346	3.17037
NM_001145208	DEPDC1B	DEP domain containing 1B	1.19657	0.00193294	0.258923	1.443e-05	0.201523	1e-05
NR_046371	CP	ceruloplasmin (ferroxidase)	1.02019	0.176623	0.191631	0.162791	0.144504	0.118115
NM_001292024			1.11537	0.279415	0.369065	0.211543	0.295203	0.15408
NM_017510	TMED9	transmembrane emp24 protein transport domain containing 9	1.05494	7.58892	7.6276	7.55044	197.875	185.945
NM_152531	XXYLT1	xyloside xylosyltransferase 1	-1.00914	3.86416	3.8576	3.87074	13.3039	13.8559
NM_003185	TAF4	TAF4 RNA polymerase II, TATA box binding protein (TBP)-associated factor, 135kDa	-1.12661	1.94702	1.86292	2.03491	2.63459	3.11432
NM_000875	IGF1R	insulin-like growth factor 1 receptor	-1.00754	2.61092	2.60551	2.61634	5.0695	5.14695
NM_022843	PCDH20	protocadherin 20	1.33161	0.203825	0.496796	0.0836248	0.415406	0.057227
NM_001015880	PAPSS2	3'-phosphoadenosine 5'-phosphosulfate synthase 2	-1.43138	0.00395959	3.03e-05	0.517437	2.1e-05	0.426648
NM_001085447	CCDC173	coiled-coil domain containing 173	1.00452	0.0332712	0.0366847	0.0301754	0.027531	0.019907
NM_004538	NAP1L3	nucleosome assembly protein 1-like 3	-1.21758	2.13528	1.99799	2.282	2.98226	3.91732
NM_003947	KALRN	kalirin, RhoGEF kinase	-1.26751	0.447398	0.307964	0.649963	0.242064	0.563876
NM_005419	STAT2	signal transducer and activator of transcription 2, 113kDa	1.14418	4.09261	4.19092	3.99661	16.9265	15.2296
NM_001287038	KIAA1958	KIAA1958	1.12634	0.0183771	0.173584	0.00194555	0.129779	0.001064
NM_199074	NDUFAF3	NADH dehydrogenase (ubiquinone) complex I, assembly factor 3	-1.10784	0.674523	0.604684	0.752428	0.525825	0.678168
NM_001165038	GFRA2	GDNF family receptor alpha 2	1.00007	8.28747e-05	0.00014426	4.761e-05	0.000108	3.3e-05
NR_027423	FAM66B	family with sequence similarity 66, member B	1.23127	0.383567	0.561957	0.261806	0.482409	0.193723
NM_001172689	ZNF573	zinc finger protein 573	-1.00119	0.185506	0.184651	0.186365	0.138765	0.135739
NR_024505	LINC00598	long intergenic non-protein coding RNA 598	-1.10331	0.0502269	0.0159845	0.157824	0.011878	0.114447
NM_014353	RAB26	RAB26, member RAS oncogene family	1.00493	0.332668	0.336232	0.329141	0.265467	0.252989
NM_004905	PRDX6	peroxiredoxin 6	-1.09866	7.9645	7.89692	8.03266	236.109	265.651
NM_014481	APEX2	APEX nuclease (apurinic/apyrimidinic endonuclease) 2	-1.2075	3.2152	3.08206	3.35409	7.32825	9.37496
NM_001143885	PPP1R12A	protein phosphatase 1, regulatory subunit 12A	-1.44989	0.0125312	0.00029284	0.536234	0.000225	0.445564
NM_001165884	ZNF268	zinc finger protein 268	1.00117	0.000299898	0.00173159	5.194e-05	0.001455	3.6e-05
NM_002389	CD46	CD46 molecule, complement regulatory protein	-1.38164	1.62576	1.40921	1.87559	1.65512	2.67538
NM_001285391	RCAN1	regulator of calcineurin 1	1.01746	0.315475	0.328208	0.303236	0.258977	0.229364
NM_001130992	RBP1	retinol binding protein 1, cellular	-1.43193	0.542444	0.342114	0.86008	0.271	0.798451
NM_001025366	VEGFA	vascular endothelial growth factor A	1.00773	0.162697	0.168345	0.157238	0.125533	0.113877
NM_001297564			1.00002	3.16366e-05	5.338e-05	1.875e-05	3.7e-05	1.3e-05
NM_001258366	DIAPH3	diaphanous-related formin 3	1.14719	1.23597	1.33898	1.14088	1.53584	1.186
NM_152505	LCA5L	Leber congenital amaurosis 5-like	1.01412	0.169205	0.179624	0.15939	0.13478	0.115612
NM_001114136	DMTN	dematin actin binding protein	1.34293	0.00840228	0.425547	0.0001659	0.347258	0.000107
NM_019023	PRMT7	protein arginine methyltransferase 7	1.02735	2.68514	2.70467	2.66574	5.49337	5.36122
NR_125426			-1.00888	0.0821396	0.0760068	0.0887673	0.056655	0.060993
NM_017897	OXSM	3-oxoacyl-ACP synthase, mitochondrial	1.08306	1.98192	2.04031	1.9252	3.09774	2.80844
NM_001127320	UBAP2L	ubiquitin associated protein 2-like	-1.12352	4.3521	4.2689	4.43692	17.8958	20.9624
NR_027051	THAP7-AS1	THAP7 antisense RNA 1	-1.05873	0.271206	0.233145	0.315481	0.180322	0.240496
NM_001039672	YIF1B	Yip1 interacting factor homolog B (S. cerevisiae)	-1.04717	1.47062	1.43775	1.50425	1.71156	1.84361
NM_020826	SYT13	synaptotagmin XIII	1.01454	0.070102	0.0812809	0.0604606	0.060294	0.041435
NM_018325	C9orf72	chromosome 9 open reading frame 72	-1.22313	1.5155	1.37716	1.66773	1.60036	2.16677
NM_014738	KIAA0195	KIAA0195	1.11116	2.59081	2.66796	2.51589	5.33868	4.72699
NM_001252641	URI1	URI1, prefoldin-like chaperone	1.15313	0.956892	1.06518	0.859616	1.11547	0.797784
NM_012115	CASP8AP2	caspase 8 associated protein 2	1.17219	0.749046	0.872364	0.643161	0.84946	0.556541
NM_014405	CACNG4	calcium channel, voltage-dependent, gamma subunit 4	1.53973	0.901309	1.2649	0.64223	1.41641	0.55514
NR_047659	SPAG16	sperm associated antigen 16	-1.05027	0.000638998	5.77e-06	0.0707658	4e-06	0.047987
NM_016247	IMPG2	interphotoreceptor matrix proteoglycan 2	-1.00136	0.0738513	0.0728749	0.0748407	0.05449	0.050635
NM_001278432	N4BP2L2	NEDD4 binding protein 2-like 2	-1.67638	0.986676	0.682036	1.42739	0.609407	1.68969
NM_001289059	STK33	serine/threonine kinase 33	1.00316	0.247826	0.250112	0.245561	0.194604	0.180447
NM_006013	RPL10	ribosomal protein L10	1.31747	8.3112	8.51247	8.1147	352.242	277.095
NM_001006631	CHRM2	cholinergic receptor, muscarinic 2	-2.3277	1.40498	0.922014	2.14092	0.915024	3.43684
NR_125897			-1.0919	0.328576	0.271219	0.398063	0.211962	0.31389
NR_024101	DLGAP1-AS1	DLGAP1 antisense RNA 1	-1.01249	1.2762	1.26728	1.28518	1.42015	1.42563
NR_073073	TFAM	transcription factor A, mitochondrial	-1.08668	0.00110062	1.01e-05	0.119936	7e-06	0.085494
NM_001271748	APEX2	APEX nuclease (apurinic/apyrimidinic endonuclease) 2	1.37746	0.876555	1.13749	0.675479	1.22015	0.590964
NM_058229	FBXO32	F-box protein 32	1.36968	1.12741	1.37693	0.9231	1.59964	0.875901
NM_000895	LTA4H	leukotriene A4 hydrolase	1.26651	4.38906	4.5628	4.22194	22.2469	17.9762
NM_014747	RIMS3	regulating synaptic membrane exocytosis 3	-1.00875	0.112292	0.106186	0.118749	0.078339	0.08455
NM_001143996	OGDHL	oxoglutarate dehydrogenase-like	-1.03247	0.00109447	2.597e-05	0.0461251	1.8e-05	0.030753
NM_001267045	PSME3	proteasome (prosome, macropain) activator subunit 3 (PA28 gamma; Ki)	1.06945	0.101838	0.161203	0.0643348	0.119281	0.043686
NM_006214	PHYH	phytanoyl-CoA 2-hydroxylase	1.20097	3.30691	3.44165	3.17744	9.70774	8.20541
NM_175768	GRIK2	glutamate receptor, ionotropic, kainate 2	-2.34384	1.16847	0.705736	1.93461	0.636529	2.83626
NM_001004419	CLEC2D	C-type lectin domain family 2, member D	1.04938	0.295947	0.332752	0.263213	0.262471	0.19489
NM_001165924	EMX2	empty spiracles homeobox 2	-1.12742	0.00122411	8.66e-06	0.173032	6e-06	0.125552
NR_046394	CMPK1	cytidine monophosphate (UMP-CMP) kinase 1, cytosolic	-1.41311	0.367793	0.194962	0.693838	0.147404	0.611306
NM_001010858	RNF187	ring finger protein 187	1.31634	4.95322	5.15546	4.75892	34.4903	26.3305
NM_001258451	PKMYT1	protein kinase, membrane associated tyrosine/threonine 1	-1.28189	0.622745	0.468861	0.827136	0.388512	0.763203
NM_014909	VASH1	vasohibin 1	-1.05177	1.53187	1.49589	1.56871	1.81313	1.96539
NM_199171	PMEPA1	prostate transmembrane protein, androgen induced 1	1	4.33e-06	4.33e-06	4.33e-06	3e-06	3e-06
NM_001014765	FBXO44	F-box protein 44	-1.05403	0.348257	0.312364	0.388275	0.245923	0.305568
NM_139159	DPP9	dipeptidyl-peptidase 9	1.1466	4.25908	4.3589	4.16154	19.1277	17.1813
NR_003580	LOC100093631	general transcription factor II, i, pseudogene	-1.08208	0.437075	0.38386	0.497667	0.308282	0.40758
NM_017410	HOXC13	homeobox C13	1.17703	0.291883	0.432249	0.197098	0.353443	0.143533
NM_001271826	PUS7L	pseudouridylate synthase 7 homolog (S. cerevisiae)-like	1.05916	0.639601	0.682401	0.599485	0.609877	0.509543
NM_001161011	ARMC10	armadillo repeat containing 10	1.0667	0.270945	0.321497	0.228342	0.253305	0.167032
NM_153450	MED19	mediator complex subunit 19	1.11315	2.68085	2.75929	2.60464	5.7383	5.09722
NM_022091	ASCC3	activating signal cointegrator 1 complex subunit 3	-1.1034	1.57047	1.5011	1.64305	1.82363	2.11894
NM_012281	KCND2	potassium voltage-gated channel, Shal-related subfamily, member 2	-1.28685	0.526919	0.375517	0.739365	0.300838	0.662699
NM_001130080	IFI27	interferon, alpha-inducible protein 27	3.7107	2.18001	3.3222	1.43051	8.86777	1.69426
NR_073110	PSD	pleckstrin and Sec7 domain containing	-1.40702	0.667965	0.465615	0.958255	0.385602	0.92466
NM_003510	HIST1H2AK	histone cluster 1, H2ak	-1.0532	0.758404	0.721935	0.796715	0.655761	0.727056
NM_001291296			-1.01002	0.121269	0.114292	0.128672	0.083949	0.091969
NR_110101	LOC101929225	uncharacterized LOC101929225	-1.10669	0.11668	0.0645769	0.210823	0.04771	0.153555
NM_016395	PTPLAD1	protein tyrosine phosphatase-like A domain containing 1	-1.26551	5.12631	4.95926	5.29898	29.9267	38.7956
NM_001256141	FSBP	fibrinogen silencer binding protein	1.24812	0.247071	0.454165	0.13441	0.37404	0.096573
NM_014243	ADAMTS3	ADAM metallopeptidase with thrombospondin type 1 motif, 3	-1.44208	0.554492	0.350088	0.87824	0.278393	0.820582
NM_024872	DOK3	docking protein 3	-1.11417	0.672271	0.598793	0.754764	0.520112	0.680407
NM_005885	MARCH6	membrane-associated ring finger (C3HC4) 6, E3 ubiquitin protein ligase	1.00222	3.71058	3.71219	3.70898	11.8549	12.3324
NM_014314	DDX58	DEAD (Asp-Glu-Ala-Asp) box polypeptide 58	1.02933	2.178	2.19895	2.15724	3.54859	3.49223
NM_001261834	TBRG4	transforming growth factor beta regulator 4	1.23439	0.831861	0.997513	0.693718	1.01652	0.611108
NM_032181	EVA1A	eva-1 homolog A (C. elegans)	-1.27369	0.00173854	8.66e-06	0.349022	6e-06	0.269684
NM_001282550	BTBD3	BTB (POZ) domain containing 3	-1.00814	2.69996	2.69412	2.70581	5.44601	5.54878
NM_001130029	RELL2	RELT-like 2	1.50336	1.39149	1.71632	1.12813	2.29655	1.16448
NM_001145971	RDH13	retinol dehydrogenase 13 (all-trans/9-cis)	-1.21948	1.79874	1.66129	1.94756	2.16799	2.87456
NM_032494	ZC3H8	zinc finger CCCH-type containing 8	1.11971	1.59245	1.6761	1.51297	2.20275	1.86033
NM_001173989	RABL6	RAB, member RAS oncogene family-like 6	-1.13412	1.64046	1.55218	1.73375	1.92949	2.31839
NR_073603	ATG12	autophagy related 12	-1.00002	4.71775e-05	3.318e-05	6.708e-05	2.3e-05	4.6e-05
NM_001128178	NPHP1	nephronophthisis 1 (juvenile)	-1.14225	0.59854	0.510242	0.702119	0.429065	0.621145
NM_005335	HCLS1	hematopoietic cell-specific Lyn substrate 1	2.44474	1.5126	2.28915	0.999473	3.83947	0.97955
NM_001256858	RNF34	ring finger protein 34, E3 ubiquitin protein ligase	-1.03891	0.497485	0.470712	0.525781	0.390552	0.435499
NM_001009943	ANKRD16	ankyrin repeat domain 16	-1.45711	0.314309	0.143815	0.686928	0.105767	0.604177
NM_001289135	SLIT2	slit homolog 2 (Drosophila)	-1.22177	0.332797	0.218323	0.507293	0.167554	0.416165
NR_046465	MEG3	maternally expressed 3 (non-protein coding)	1.24601	1.62308	1.78947	1.47216	2.46377	1.77908
NM_176071	P2RY2	purinergic receptor P2Y, G-protein coupled, 2	1.00003	7.51976e-05	0.00010315	5.482e-05	7.5e-05	3.8e-05
NM_001284315	DBNL	drebrin-like	1.22516	0.6051	0.769062	0.476094	0.712089	0.386371
NM_001161781	PDP1	pyruvate dehyrogenase phosphatase catalytic subunit 1	-1.35027	0.601416	0.422616	0.855863	0.344748	0.793156
NM_033490			-1.57137	0.319732	0.130619	0.782646	0.09588	0.710738
NM_002823	PTMA	prothymosin, alpha	-1.65596	8.64457	8.28839	9.01606	305.732	507.03
NM_005872	BCAS2	breast carcinoma amplified sequence 2	-1.03756	4.47094	4.44443	4.49762	20.4953	21.8629
NM_001145678	KIAA0825	KIAA0825	1.08121	0.190853	0.255314	0.142667	0.198358	0.102839
NM_033389	SSH2	slingshot protein phosphatase 2	-1.05846	1.12986	1.08962	1.17158	1.14937	1.23354
NR_045214	LOC100507373	uncharacterized LOC100507373	1.02875	0.440409	0.46133	0.420437	0.381916	0.334208
NM_021007	SCN2A	sodium channel, voltage-gated, type II, alpha subunit	1.16298	0.341347	0.467213	0.249389	0.387241	0.183372
NM_015154	MESDC2	mesoderm development candidate 2	-1.04367	4.22482	4.1941	4.25577	16.9623	18.4555
NM_002379	MATN1	matrilin 1, cartilage matrix protein	1.00516	0.0153647	0.0195208	0.0120935	0.014375	0.007789
NM_006382	CDRT1	CMT1A duplicated region transcript 1	1.27022	0.237825	0.466359	0.121281	0.386357	0.086668
NM_001297568			-1.34481	0.502238	0.332111	0.759513	0.261968	0.685233
NM_001030288	SPN	sialophorin	1.0012	0.000972398	0.00216162	0.00043743	0.001842	0.000275
NM_152522	ARL6IP6	ADP-ribosylation-like factor 6 interacting protein 6	-1.38262	3.06708	2.84227	3.30967	6.0986	9.05107
NM_002508	NID1	nidogen 1	-1.79915	7.4672	7.05555	7.90287	131.867	239.469
NM_001145154	DNAH14	dynein, axonemal, heavy chain 14	-1.11978	0.112204	0.0571344	0.220351	0.042033	0.160711
NM_020910	KIAA1549	KIAA1549	-1.02584	0.454965	0.436936	0.473737	0.3579	0.384335
NM_004637	RAB7A	RAB7A, member RAS oncogene family	1.06077	7.00715	7.04984	6.96472	131.411	124.673
NM_001145448	ZNF200	zinc finger protein 200	1.32183	0.323517	0.582281	0.179747	0.50122	0.130505
NM_019644	ANKRD7	ankyrin repeat domain 7	1.04145	0.0631689	0.0989257	0.0403365	0.073225	0.02667
NM_033446	MVB12B	multivesicular body subunit 12B	-1.04296	1.30807	1.27808	1.33877	1.43804	1.52352
NR_110602			-1.18052	1.26694	1.15288	1.39229	1.24108	1.62188
NR_024873	SLC25A51	solute carrier family 25, member 51	1.56351	0.956025	1.33131	0.686527	1.52288	0.603605
NM_002291	LAMB1	laminin, beta 1	-1.05746	6.55187	6.51169	6.5923	89.6221	95.7722
NM_001287501	IQCE	IQ motif containing E	-1.37679	0.788043	0.590449	1.05176	0.510369	1.05254
NM_000872	HTR7	5-hydroxytryptamine (serotonin) receptor 7, adenylate cyclase-coupled	-2.00263	1.03677	0.650506	1.6524	0.575163	2.14023
NM_182749	N6AMT1	N-6 adenine-specific DNA methyltransferase 1 (putative)	-1.65541	1.24279	0.931294	1.65848	0.928347	2.15204
NM_001145812	SH2B1	SH2B adaptor protein 1	1.11999	0.578787	0.66627	0.502791	0.593197	0.412101
NM_001009923	TMEM230	transmembrane protein 230	-1.06875	1.75054	1.70324	1.79916	2.2659	2.48045
NR_028340	PARD6G-AS1	PARD6G antisense RNA 1	1.11492	0.186279	0.280601	0.123663	0.219976	0.088467
NM_022736	MFSD1	major facilitator superfamily domain containing 1	1.12004	5.34553	5.42793	5.26438	41.5969	37.762
NM_001251989	GMNN	geminin, DNA replication inhibitor	-1.48518	2.83774	2.56673	3.13737	4.90489	7.94544
NM_024407	NDUFS7	NADH dehydrogenase (ubiquinone) Fe-S protein 7, 20kDa (NADH-coenzyme Q reductase)	1.00678	5.20383	5.2087	5.19896	35.6995	36.054
NM_001195683	TGFBR3	transforming growth factor, beta receptor III	-1.28279	0.00404082	4.544e-05	0.359336	3.1e-05	0.278954
NM_005264	GFRA1	GDNF family receptor alpha 1	2.01607	0.424524	1.16609	0.15455	1.26372	0.111781
NM_203473	PORCN	porcupine homolog (Drosophila)	-1.13594	0.841138	0.754206	0.938091	0.693678	0.895479
NM_001139499	LSM5	LSM5 homolog, U6 small nuclear RNA associated (S. cerevisiae)	1.04802	0.479082	0.514108	0.446443	0.432814	0.35862
NM_001243891	TPD52L2	tumor protein D52-like 2	-1.10976	1.2652	1.19231	1.34255	1.30344	1.53041
NR_104313	COMMD4	COMM domain containing 4	1.37592	0.509958	0.789704	0.329309	0.738252	0.253144
NM_020141	TMEM167B	transmembrane protein 167B	1.11801	4.2693	4.35053	4.1896	19.027	17.5939
NR_045111	EGFL7	EGF-like-domain, multiple 7	-1	2.04e-06	1.44e-06	2.89e-06	1e-06	2e-06
NM_001037806	NCKAP5L	NCK-associated protein 5-like	1.21242	2.89173	3.03401	2.75612	7.0656	5.78957
NM_001184715	SLAMF6	SLAM family member 6	-1.02354	0.000311479	2.89e-06	0.0335707	2e-06	0.021982
NR_024116	RASA4CP	RAS p21 protein activator 4C, pseudogene	1.0452	0.0513822	0.09236	0.0285852	0.068749	0.018831
NR_038250	ZNF571-AS1	ZNF571 antisense RNA 1	1.02714	0.418146	0.437909	0.399275	0.358594	0.315011
NM_001154	ANXA5	annexin A5	-1.19856	9.17707	9.04735	9.30865	542.841	617.739
NM_001199181	ATP2C1	ATPase, Ca++ transporting, type 2C, member 1	2.78695	0.135304	1.49097	0.0122787	1.80229	0.007916
NM_003790	TNFRSF25	tumor necrosis factor receptor superfamily, member 25	1.19916	0.766197	0.908332	0.646304	0.898079	0.559885
NM_000345	SNCA	synuclein, alpha (non A4 component of amyloid precursor)	1.09758	0.00146012	0.134339	1.587e-05	0.098661	1.1e-05
NR_027107	MGC45800	uncharacterized LOC90768	1.0292	1.06074	1.0817	1.04018	1.13853	1.03708
NM_001018161	PON2	paraoxonase 2	-1.31867	2.8345	2.64197	3.04105	5.22507	7.35806
NM_001098211	HRH1	histamine receptor H1	1.2109	1.48453	1.62897	1.35289	2.09726	1.55022
NM_018444	PDP1	pyruvate dehyrogenase phosphatase catalytic subunit 1	-1.27088	3.70072	3.53185	3.87767	10.4109	13.9184
NM_001290327			-1.02166	1.05029	1.03495	1.06586	1.06886	1.07039
NM_021738	SVIL	supervillin	1.09456	0.261233	0.334416	0.204065	0.26408	0.148496
NM_015325	KIAA0947	KIAA0947	-1.0441	2.89694	2.86598	2.92824	6.20694	6.6954
NM_032251	CCDC88B	coiled-coil domain containing 88B	1.05808	0.179114	0.224406	0.142964	0.172765	0.103133
NM_001282962	HJURP	Holliday junction recognition protein	-1.41326	0.00501982	5.049e-05	0.49908	3.5e-05	0.408586
NM_017748	CWC25	CWC25 spliceosome-associated protein homolog (S. cerevisiae)	-1.07988	2.48204	2.42722	2.53809	4.34215	4.81684
NM_002616	PER1	period circadian clock 1	1.54974	1.9729	2.31407	1.68204	3.92593	2.20131
NM_015690	STK36	serine/threonine kinase 36	1.08506	2.19001	2.24969	2.13192	3.71357	3.40921
NM_001099660	LRRN3	leucine rich repeat neuronal 3	1	2.8825e-06	5.77e-06	1.44e-06	4e-06	1e-06
NM_024829	PLBD1	phospholipase B domain containing 1	-1.87186	5.35562	4.92245	5.82692	29.1816	56.4811
NM_138980	MAPK10	mitogen-activated protein kinase 10	1.14459	0.0636941	0.213805	0.0189749	0.163603	0.012563
NM_001040147	SERPINB7	serpin peptidase inhibitor, clade B (ovalbumin), member 7	-1.00004	0.000142957	0.00011541	0.00017708	8.5e-05	0.000114
NR_073043	IQCA1	IQ motif containing with AAA domain 1	1.02353	0.000219799	0.0335496	1.44e-06	0.0251	1e-06
NR_024024	ACAA1	acetyl-CoA acyltransferase 1	1.34613	1.23639	1.46925	1.04043	1.7644	1.03738
NM_004937	CTNS	cystinosin, lysosomal cystine transporter	1.00458	2.27439	2.27769	2.2711	3.7993	3.87334
NR_040072	NDRG4	NDRG family member 4	-1.00062	5.11008e-05	2.89e-06	0.00090356	2e-06	0.000509
NM_007366	PLA2R1	phospholipase A2 receptor 1, 180kDa	1.09627	1.0512	1.11959	0.986985	1.19419	0.963117
NR_104102	VPS29	vacuolar protein sorting 29 homolog (S. cerevisiae)	1.26134	1.77622	1.95158	1.61662	2.85252	2.06403
NM_003160	AURKC	aurora kinase C	1.22306	0.0310669	0.293778	0.00328532	0.230318	0.001655
NM_003977	AIP	aryl hydrocarbon receptor interacting protein	1.04529	3.94637	3.97845	3.91454	14.5136	14.3159
NR_028501	ECEL1P2	endothelin converting enzyme-like 1, pseudogene 2	1.17983	0.495031	0.628491	0.389911	0.552364	0.30691
NM_001123384	BCOR	BCL6 corepressor	-1.19596	0.862888	0.743406	1.00157	0.68088	0.982967
NR_073435	SNX4	sorting nexin 4	1.00002	3.97688e-05	5.482e-05	2.885e-05	3.8e-05	2e-05
NM_001163817	DHCR7	7-dehydrocholesterol reductase	-1.39161	0.653318	0.45707	0.933827	0.377215	0.889433
NM_001142465	ECSIT	ECSIT signalling integrator	-1.15991	0.754927	0.655467	0.869479	0.581478	0.809035
NM_020327	ACVR1B	activin A receptor, type IB	-1.00104	0.00211072	0.00149095	0.00298813	0.001232	0.001549
NM_004540	NCAM2	neural cell adhesion molecule 2	-1.34806	1.26595	1.0687	1.49959	1.12033	1.8341
NM_018491	CBWD1	COBW domain containing 1	1.26821	0.0536655	0.350999	0.00820512	0.278954	0.004764
NM_012287	ACAP2	ArfGAP with coiled-coil, ankyrin repeat and PH domains 2	-1.00819	3.42558	3.4197	3.43147	9.51425	9.9719
NM_018072	HEATR1	HEAT repeat containing 1	1.01015	2.96367	2.97096	2.9564	6.74277	6.84301
NM_001290208			-1.08647	0.148048	0.0998537	0.219504	0.073833	0.160161
NM_001123369	PPP6C	protein phosphatase 6, catalytic subunit	-1.0115	0.730393	0.722192	0.738687	0.655978	0.662241
NM_017821	RHBDL2	rhomboid, veinlet-like 2 (Drosophila)	1.38091	0.473146	0.760134	0.29451	0.701608	0.221962
NM_001145054	C2orf81	chromosome 2 open reading frame 81	1.07523	0.643897	0.698342	0.593697	0.628454	0.504518
NR_027258	PRORSD1P	prolyl-tRNA synthetase associated domain containing 1, pseudogene	1.23583	0.396301	0.577458	0.271976	0.496571	0.202561
NM_032557	USP38	ubiquitin specific peptidase 38	-1.14996	2.07249	1.97415	2.17574	2.91755	3.55634
NM_144604	ZC3H18	zinc finger CCCH-type containing 18	-1.05462	2.79468	2.75658	2.8333	5.72285	6.19703
NM_002840	PTPRF	protein tyrosine phosphatase, receptor type, F	2.13478	1.38701	2.03803	0.943943	3.09017	0.905364
NM_015898	ZBTB7A	zinc finger and BTB domain containing 7A	1.0257	3.35484	3.3732	3.33659	9.20224	9.23122
NM_001002262	ZFYVE27	zinc finger, FYVE domain containing 27	1.34931	2.20348	2.43016	1.99794	4.35908	3.00642
NM_001353	AKR1C1	aldo-keto reductase family 1, member C1	1.24109	1.21082	1.3766	1.065	1.59854	1.06936
NM_030918	SNX27	sorting nexin family member 27	-1.08784	2.28869	2.22876	2.35023	3.63774	4.13986
NM_133642	LARGE	like-glycosyltransferase	-1.25866	2.31476	2.15476	2.48665	3.42278	4.6177
NM_003509	HIST1H2AI	histone cluster 1, H2ai	-1.28686	0.243877	0.122331	0.486186	0.089615	0.396272
NM_001145398	TEF	thyrotrophic embryonic factor	-1.13052	0.00214407	2.597e-05	0.177014	1.8e-05	0.128118
NM_001288969	ACSF2	acyl-CoA synthetase family member 2	-1.00001	8.16708e-06	2.89e-06	2.308e-05	2e-06	1.6e-05
NM_004289	NFE2L3	nuclear factor, erythroid 2-like 3	1.83015	2.36915	2.84491	1.97295	6.10945	2.93768
NM_024604	RPAP3	RNA polymerase II associated protein 3	-1.08151	3.31426	3.25822	3.37127	8.42266	9.51088
NM_001199184	ATP2C1	ATPase, Ca++ transporting, type 2C, member 1	1.05119	3.69834	3.73453	3.66251	12.0696	11.8881
NM_130781	RAB24	RAB24, member RAS oncogene family	-2.14089	0.64763	0.299978	1.39819	0.235463	1.63413
NM_198398	ERGIC3	ERGIC and golgi 3	-1.03846	0.519597	0.493087	0.547532	0.411803	0.457104
NM_005244	EYA2	eyes absent homolog 2 (Drosophila)	-1.0172	0.0739187	0.062632	0.0872393	0.045905	0.059755
NR_120387			1.01717	0.048861	0.0626597	0.038101	0.045937	0.024968
NM_012320	PLA2G15	phospholipase A2, group XV	1.30629	3.47008	3.66817	3.2827	11.5032	8.88111
NM_001184751	ZNF408	zinc finger protein 408	-1.0802	1.79359	1.7388	1.8501	2.34428	2.60981
NM_004412	TRDMT1	tRNA aspartic acid methyltransferase 1	-1.29618	0.996305	0.826593	1.20086	0.784452	1.28204
NM_006036	PREPL	prolyl endopeptidase-like	-1.11998	0.796101	0.718547	0.882026	0.65219	0.826175
NM_020873	LRRN1	leucine rich repeat neuronal 1	-1.06069	0.326513	0.286764	0.371771	0.224524	0.290566
NM_001278791	RFC2	replication factor C (activator 1) 2, 40kDa	1.23991	0.316683	0.507752	0.197514	0.426858	0.143804
NM_005087	FXR1	fragile X mental retardation, autosomal homolog 1	-1.28175	2.76438	2.59112	2.94923	5.00886	6.80791
NM_001031800	TIPRL	TIP41, TOR signaling pathway regulator-like (S. cerevisiae)	-1.52639	1.53975	1.26461	1.87474	1.41599	2.6728
NR_125837			-1.02815	1.89331	1.87339	1.91344	2.65682	2.77732
NM_002077	GOLGA1	golgin A1	-1.02076	2.34915	2.33437	2.36402	3.99966	4.18801
NM_018071	ARHGEF40	Rho guanine nucleotide exchange factor (GEF) 40	1.76743	3.28686	3.72326	2.90161	11.9651	6.56471
NM_003248	THBS4	thrombospondin 4	-1.03842	0.0936097	0.0702847	0.124675	0.052293	0.089186
NM_001286730	SLC44A1	solute carrier family 44 (choline transporter), member 1	1.10509	0.000455641	0.144172	1.44e-06	0.106081	1e-06
NM_001193557	ENY2	enhancer of yellow 2 homolog (Drosophila)	-1.01923	1.88312	1.86943	1.89691	2.64882	2.7327
NM_019001	XRN1	5'-3' exoribonuclease 1	-1.07592	0.752179	0.701245	0.806812	0.632011	0.738987
NM_181689	NNAT	neuronatin	-2.06171	1.84596	1.39641	2.44025	1.63338	4.46226
NR_027145_dup1	LIMS3-LOC440895	LIMS3-LOC440895 readthrough	-1.12161	0.164626	0.101483	0.267057	0.074989	0.198106
NM_002353	TACSTD2	tumor-associated calcium signal transducer 2	2.36139	3.00829	3.6913	2.45166	11.6716	4.49864
NM_032839	DIRC2	disrupted in renal carcinoma 2	1.03338	2.78327	2.80706	2.75969	5.9581	5.80504
NM_001195822	HSDL2	hydroxysteroid dehydrogenase like 2	1.11413	0.243612	0.333741	0.177823	0.263235	0.128898
NM_017778	WHSC1L1	Wolf-Hirschhorn syndrome candidate 1-like 1	-1.10674	3.07449	3.0022	3.14852	6.88937	8.01812
NR_122112_dup1			1.12179	0.575911	0.664747	0.498947	0.591819	0.408478
NM_001289861			-1.50764	0.704726	0.468276	1.06057	0.388117	1.0636
NR_024429	ZMIZ1-AS1	ZMIZ1 antisense RNA 1	-1.00003	3.49845e-05	2.02e-05	6.059e-05	1.4e-05	4.2e-05
NM_001267568	CREM	cAMP responsive element modulator	1.06927	0.369291	0.42075	0.324126	0.342823	0.248366
NM_004329	BMPR1A	bone morphogenetic protein receptor, type IA	-1.04998	3.72084	3.68582	3.75619	11.6308	12.768
NM_001283007	ZNF133	zinc finger protein 133	-1.07475	0.0166535	0.00260158	0.106605	0.002244	0.074777
NM_004791	ITGBL1	integrin, beta-like 1 (with EGF-like repeat domains)	3.07474	2.66574	3.59638	1.97592	10.9535	2.94652
NM_001172664	RAB40C	RAB40C, member RAS oncogene family	-1.00003	0.00014128	0.0001219	0.00016374	9e-05	0.000106
NM_000046	ARSB	arylsulfatase B	-1.03271	3.47236	3.44923	3.49566	9.7563	10.4425
NM_001144997	ITGA7	integrin, alpha 7	-1.0113	0.00059257	2.164e-05	0.0162264	1.5e-05	0.010616
NM_001034116	EIF2B4	eukaryotic translation initiation factor 2B, subunit 4 delta, 67kDa	-1.18754	3.45564	3.33387	3.58185	8.95137	11.1299
NR_027005	C6orf147	chromosome 6 open reading frame 147	-1.16973	0.600678	0.498145	0.724315	0.416923	0.645638
NM_015629	PRPF31	pre-mRNA processing factor 31	-1.08594	4.34718	4.28812	4.40706	18.1834	20.5732
NM_001083914	CTBP2	C-terminal binding protein 2	1.27987	2.29562	2.48051	2.12451	4.56731	3.39219
NM_001293104			-1.13546	0.684238	0.59871	0.781983	0.520048	0.710441
NM_001282952	COPS7B	COP9 signalosome subunit 7B	-1.28285	0.573709	0.421509	0.780866	0.343513	0.708996
NM_003032	ST6GAL1	ST6 beta-galactosamide alpha-2,6-sialyltranferase 1	1.1424	0.00876172	0.192473	0.00039885	0.145336	0.000246
NM_006356	ATP5H	ATP synthase, H+ transporting, mitochondrial Fo complex, subunit d	1.13942	7.17223	7.267	7.07869	152.462	133.423
NM_152544	TRMT44	tRNA methyltransferase 44 homolog (S. cerevisiae)	-1.15267	1.58616	1.48698	1.69196	1.79565	2.22166
NR_046312	KIAA1656	KIAA1656 protein	1.04147	0.338316	0.368892	0.310273	0.295038	0.235668
NR_110257	AC011747.4	uncharacterized LOC101929567	-1.04461	0.323598	0.293642	0.35661	0.230217	0.276726
NM_001242405	GHR	growth hormone receptor	-1.22754	0.200235	0.10104	0.396814	0.07475	0.312736
NR_073527	PPP2R2B	protein phosphatase 2, regulatory subunit B, beta	1.09917	0.00605589	0.136679	0.00026832	0.100719	0.000168
NR_038314	ITGB2-AS1	ITGB2 antisense RNA 1	-1.00027	0.000458096	0.00030438	0.00068944	0.000234	0.000413
NM_001014445	NLE1	notchless homolog 1 (Drosophila)	-1.38709	0.916978	0.710837	1.1829	0.643266	1.25313
NR_038344	MAGI2-AS3	MAGI2 antisense RNA 3	1.52998	2.7102	3.03426	2.42075	7.0671	4.39008
NR_120480			1.07583	0.331751	0.388641	0.283188	0.312385	0.211714
NM_012464	TLL1	tolloid-like 1	-1.41534	0.354031	0.183159	0.684311	0.13778	0.601534
NM_001300777			1.17353	0.352298	0.486155	0.255297	0.405193	0.18885
NM_001198552	WT1	Wilms tumor 1	-1.02805	0.307606	0.288298	0.328208	0.225762	0.251938
NR_046292	MSTO1	misato 1, mitochondrial distribution and morphology regulator	-1.00979	0.528667	0.521684	0.535744	0.440026	0.444866
NM_012177	FBXO5	F-box protein 5	-1.92503	3.25943	2.82105	3.76593	6.00576	12.8487
NM_001252652	SLC1A2	solute carrier family 1 (glial high affinity glutamate transporter), member 2	-1.00001	0.000349978	0.00034657	0.00035342	0.000263	0.000224
NM_005347	HSPA5	heat shock 70kDa protein 5 (glucose-regulated protein, 78kDa)	-1.02462	7.88988	7.87236	7.90745	232.771	239.513
NM_018204	CKAP2	cytoskeleton associated protein 2	-1.51425	3.92418	3.63628	4.23488	11.2578	18.1477
NM_019554	S100A4	S100 calcium binding protein A4	-3.07985	5.45401	4.70261	6.32547	24.7845	78.9355
NM_133503	DCN	decorin	2.30377	4.60291	5.24411	4.04011	36.6529	15.7186
NM_001278482	SUPT20H	suppressor of Ty 20 homolog (S. cerevisiae)	-1.33408	0.333889	0.185415	0.601257	0.139402	0.511737
NM_152383	DIS3L2	DIS3 mitotic control homolog (S. cerevisiae)-like 2	1.08295	2.023	2.0813	1.96633	3.21208	2.92017
NM_057162	KLHL4	kelch-like family member 4	1.01262	0.0572265	0.0669873	0.048888	0.04937	0.03257
NM_025267	PTGES3L-AARSD1	PTGES3L-AARSD1 readthrough	1.35351	0.0280384	0.438499	0.00179283	0.35927	0.000999
NM_144607	CYB5D1	cytochrome b5 domain containing 1	1.09472	2.03575	2.10208	1.97152	3.2664	2.93303
NM_001271848	ZNF700	zinc finger protein 700	1.00011	0.000150476	0.00024524	9.233e-05	0.000185	6.1e-05
NR_046335	FAM193A	family with sequence similarity 193, member A	-1.03152	0.186626	0.16558	0.210347	0.122997	0.153327
NR_003261	CDRT15P1	CMT1A duplicated region transcript 15 pseudogene 1	-1.13502	0.273715	0.197198	0.37992	0.149373	0.297873
NM_004595	SMS	spermine synthase	-1.31285	6.71522	6.52173	6.91444	90.2404	121.704
NM_001143995	LPXN	leupaxin	1.29029	0.576843	0.789279	0.421585	0.737794	0.335257
NM_001271926	BCKDK	branched chain ketoacid dehydrogenase kinase	1.00009	0.146357	0.146422	0.146292	0.107918	0.105635
NM_203495	COMMD6	COMM domain containing 6	1.10848	4.6904	4.76528	4.6167	25.963	23.7964
NM_001258222	KCTD1	potassium channel tetramerization domain containing 1	-1.4768	1.24394	0.994097	1.55657	1.01182	1.94432
NM_001144955	DTWD1	DTW domain containing 1	1.21929	2.43182	2.57904	2.29301	4.95814	3.94623
NM_012406	PRDM4	PR domain containing 4	-1.01724	3.45483	3.44252	3.46718	9.71093	10.2246
NM_138807	TAMM41	TAM41, mitochondrial translocator assembly and maintenance protein, homolog (S. cerevisiae)	-1.47153	0.00679972	8.295e-05	0.557398	5.9e-05	0.46624
NM_001135049	JDP2	Jun dimerization protein 2	1.23549	0.62595	0.796813	0.491726	0.747347	0.401378
NR_028131	CFL2	cofilin 2 (muscle)	1.0381	1.62942	1.65661	1.60267	2.15734	2.04013
NM_016343	CENPF	centromere protein F, 350/400kDa	-1.65627	3.56811	3.22266	3.9506	8.18574	14.687
NM_006414	RPP38	ribonuclease P/MRP 38kDa subunit	1.49083	1.67929	1.99187	1.41576	2.96424	1.66793
NM_020299	AKR1B10	aldo-keto reductase family 1, member B10 (aldose reductase)	-1.05188	0.0675386	0.0402796	0.113245	0.030015	0.080163
NM_178171	GSDMA	gasdermin A	-1.00432	0.0316485	0.0286891	0.0349131	0.021249	0.022789
NM_145017	PPP1R32	protein phosphatase 1, regulatory subunit 32	-1.11286	0.00105467	7.21e-06	0.154276	5e-06	0.111589
NR_033669	ARMCX6	armadillo repeat containing, X-linked 6	1.031	4.13715	4.15923	4.11519	16.5861	16.6401
NR_052013	NBAS	neuroblastoma amplified sequence	-1.15667	0.00738841	0.00025966	0.210231	0.000197	0.153253
NM_015207	OTUD3	OTU domain containing 3	-1.05485	2.07201	2.03385	2.11089	3.07793	3.34591
NM_001204747	RFC1	replication factor C (activator 1) 1, 145kDa	-1.11399	1.81267	1.73647	1.89221	2.33806	2.72298
NM_153264	COL6A5	collagen, type VI, alpha 5	-1.02459	0.0105524	0.002932	0.0379787	0.002535	0.024838
NM_016226	VPS29	vacuolar protein sorting 29 homolog (S. cerevisiae)	1.31204	4.44295	4.64317	4.25136	23.7529	18.3623
NM_005255	GAK	cyclin G associated kinase	1.05841	3.52443	3.56562	3.48372	10.6869	10.3514
NM_001093772	KIT	v-kit Hardy-Zuckerman 4 feline sarcoma viral oncogene homolog	1.94265	0.73826	1.35906	0.401033	1.56642	0.316712
NM_001136113	POMT1	protein-O-mannosyltransferase 1	-1.12665	0.844529	0.762879	0.934918	0.705095	0.890448
NM_001242824	FDPS	farnesyl diphosphate synthase	1.69282	4.70185	5.09687	4.33745	33.0986	19.602
NM_017541	CRYGS	crystallin, gamma S	-1.23396	0.674922	0.540099	0.843401	0.458499	0.779672
NM_001288653	CLTC	clathrin, heavy chain (Hc)	-1.11226	0.893666	0.820207	0.973703	0.775567	0.944936
NM_001207042	PRMT1	protein arginine methyltransferase 1	-1.12841	0.237247	0.165599	0.339894	0.123019	0.262284
NM_001271022	ATRIP	ATR interacting protein	1.0704	0.396133	0.448235	0.350088	0.368616	0.270894
NM_017751	SMPD4	sphingomyelin phosphodiesterase 4, neutral membrane (neutral sphingomyelinase-3)	-1.20892	2.14158	2.00909	2.2828	3.01209	3.92036
NR_073008	CDK2AP1	cyclin-dependent kinase 2 associated protein 1	1.63729	1.62833	2.02237	1.31106	3.04898	1.47226
NM_006843	SDS	serine dehydratase	1.00808	0.118167	0.124118	0.112501	0.090951	0.079569
NM_025180	CEP63	centrosomal protein 63kDa	1.02216	0.636397	0.652402	0.620785	0.577878	0.532216
NM_001291623			1.17051	0.212876	0.354843	0.127708	0.282406	0.091281
NM_199511	CCDC80	coiled-coil domain containing 80	2.33094	4.95019	5.59814	4.37723	46.859	20.1153
NM_001013703	EIF2AK4	eukaryotic translation initiation factor 2 alpha kinase 4	1.00147	4.67908	4.68014	4.67802	24.3272	24.9072
NM_014061	MAGEH1	melanoma antigen family H, 1	-1.23145	3.84341	3.69616	3.99653	11.7217	15.2287
NM_001302	CORT	cortistatin	-1.2851	0.143585	0.0500483	0.411934	0.037282	0.326879
NM_014394	GHITM	growth hormone inducible transmembrane protein	1.06947	6.29219	6.34083	6.24393	80.539	74.9074
NM_080879	RAB40A	RAB40A, member RAS oncogene family	1.04089	0.412829	0.442749	0.38493	0.362865	0.302413
NM_001161427	ZNF610	zinc finger protein 610	1.04058	0.00327313	0.0575677	0.0001861	0.042345	0.000118
NM_016305	SS18L2	synovial sarcoma translocation gene on chromosome 18-like 2	-1.03142	3.36015	3.33791	3.38253	8.98713	9.6123
NM_001289103	PRKCSH	protein kinase C substrate 80K-H	-1.15823	2.60701	2.5032	2.71512	4.66228	5.58557
NM_199250	C19orf48	chromosome 19 open reading frame 48	1.01392	3.33651	3.34649	3.32655	9.04143	9.16561
NM_001127325	MAD2L2	MAD2 mitotic arrest deficient-like 2 (yeast)	1.18061	0.00219977	0.239555	2.02e-05	0.185907	1.4e-05
NM_001243533	PDIK1L	PDLIM1 interacting kinase 1 like	1.10248	0.178791	0.262519	0.121767	0.204656	0.087058
NM_033624	FBXO21	F-box protein 21	-1.32486	2.04915	1.85625	2.2621	2.61449	3.83966
NM_001173482	CRBN	cereblon	-1.02746	0.440446	0.421336	0.460422	0.343257	0.370927
NR_027126	RBM18	RNA binding motif protein 18	-1.21143	0.00109461	4.33e-06	0.276715	3e-06	0.206113
NM_024729	MYH14	myosin, heavy chain 14, non-muscle	-1.0193	0.00263498	0.00024956	0.0278214	0.000189	0.018434
NR_125356			1	7.90181e-06	8.66e-06	7.21e-06	6e-06	5e-06
NM_018216	PANK4	pantothenate kinase 4	-1.20516	2.89756	2.76608	3.0353	5.7732	7.32836
NM_003224	ARFRP1	ADP-ribosylation factor related protein 1	1.26092	2.66441	2.83689	2.50241	6.07522	4.67382
NM_001137553	LRRFIP1	leucine rich repeat (in FLII) interacting protein 1	-1.17449	4.51407	4.39955	4.63158	19.7692	24.0242
NM_001291921			1.0224	0.0522807	0.0706469	0.0386892	0.052498	0.025502
NM_007227	GPR45	G protein-coupled receptor 45	1.00838	0.0981629	0.104363	0.092331	0.07724	0.06348
NM_014962	BTBD3	BTB (POZ) domain containing 3	-1.58021	1.78034	1.48062	2.14074	1.78464	3.43659
NM_000060	BTD	biotinidase	-1.1377	2.91506	2.82348	3.0096	6.01596	7.17976
NM_001167	XIAP	X-linked inhibitor of apoptosis	-1.24476	2.46791	2.31503	2.6309	3.93046	5.20674
NM_001834	CLTB	clathrin, light chain B	1.14883	5.80083	5.90177	5.70161	58.3785	51.7433
NR_073394	THADA	thyroid adenoma associated	1.19699	0.00326627	0.259448	4.112e-05	0.202041	2.9e-05
NR_036544	PPIE	peptidylprolyl isomerase E (cyclophilin E)	1.02012	0.883329	0.897812	0.86908	0.881709	0.808504
NM_002134	HMOX2	heme oxygenase (decycling) 2	1.1016	4.01413	4.08454	3.94494	15.6758	14.6318
NM_153687	IKBIP	IKBKB interacting protein	-1.48943	4.37289	4.09494	4.6697	15.8055	24.7484
NM_000506	F2	coagulation factor II (thrombin)	-1.04262	0.0349653	0.0160338	0.0762497	0.011885	0.05172
NM_007184	NISCH	nischarin	1.02768	3.61472	3.63447	3.59508	11.236	11.2252
NM_003407	ZFP36	ZFP36 ring finger protein	1.09631	4.32198	4.38881	4.25616	19.6156	18.464
NM_003009	SEPW1	selenoprotein W, 1	1.5309	6.46274	6.77723	6.16285	107.977	70.7637
NR_003581	ATP8B5P	ATPase, class I, type 8B, member 5, pseudogene	-1.00333	0.0267901	0.0244979	0.0292967	0.018001	0.019321
NR_051971	CREM	cAMP responsive element modulator	1.14224	0.388057	0.495673	0.303806	0.414244	0.229961
NM_001199139	NLRC4	NLR family, CARD domain containing 4	1.09599	0.00190403	0.132263	2.741e-05	0.097169	1.9e-05
NM_003913	PRPF4B	pre-mRNA processing factor 4B	-1.13614	3.66515	3.57423	3.75838	10.7612	12.7866
NM_001080457	LRRC4B	leucine rich repeat containing 4B	-1.01527	0.03557	0.0262789	0.0481459	0.019329	0.032067
NM_000946	PRIM1	primase, DNA, polypeptide 1 (49kDa)	-1.4891	2.26453	1.99545	2.56989	2.97507	4.95644
NM_032453	ZNF527	zinc finger protein 527	-1.09172	0.860792	0.799815	0.926418	0.751576	0.879573
NM_001172651	ZNF177	zinc finger protein 177	1.1034	0.255304	0.335968	0.194007	0.265314	0.141346
NR_073412	TMEM134	transmembrane protein 134	1.33193	0.857579	1.08891	0.675393	1.14879	0.590912
NM_001032280	TFAP2A	transcription factor AP-2 alpha (activating enhancer binding protein 2 alpha)	1.39041	2.39287	2.6424	2.1669	5.22696	3.52307
NM_001040182	CLDND1	claudin domain containing 1	-1.12688	1.195	1.11193	1.28427	1.18441	1.42333
NM_001134422	CDV3	CDV3 homolog (mouse)	1.11157	5.14692	5.22378	5.07119	36.1242	32.9055
NM_199002	ARHGEF1	Rho guanine nucleotide exchange factor (GEF) 1	1.35969	1.86587	2.10062	1.65735	3.26335	2.14885
NM_000327	ROM1	retinal outer segment membrane protein 1	1.14348	0.72717	0.830293	0.636856	0.789811	0.548761
NM_014601	EHD2	EH-domain containing 2	1.23035	6.85819	7.00936	6.71029	127.369	104.847
NM_005234	NR2F6	nuclear receptor subfamily 2, group F, member 6	-1.0863	4.95244	4.89308	5.01251	28.47	31.4513
NM_001278712	ATG3	autophagy related 3	-1.05598	1.08022	1.04165	1.12023	1.07784	1.1529
NM_130776	XAGE3	X antigen family, member 3	1.30918	0.00224612	0.388678	1.298e-05	0.312414	9e-06
NR_120661			-1.0142	0.17894	0.169058	0.189399	0.126124	0.138197
NM_001136040	CPSF7	cleavage and polyadenylation specific factor 7, 59kDa	-1.18013	3.21244	3.09518	3.33413	7.41326	9.21693
NM_001079802	FKTN	fukutin	1.06888	2.12151	2.17011	2.07401	3.46468	3.2344
NM_133474	ZNF721	zinc finger protein 721	-1.09955	1.75969	1.69256	1.82947	2.24089	2.55751
NM_013334	GMPPB	GDP-mannose pyrophosphorylase B	1.35356	0.493528	0.758066	0.321304	0.699154	0.245845
NM_152344	LSM12	LSM12 homolog (S. cerevisiae)	1.02265	4.65272	4.6689	4.63659	24.148	24.097
NM_001134493	TOMM6	translocase of outer mitochondrial membrane 6 homolog (yeast)	1.05333	5.75328	5.79088	5.71592	53.7022	52.296
NM_005836	HRSP12	heat-responsive protein 12	1.23398	3.23495	3.39016	3.08684	9.30851	7.63637
NM_145699	APOBEC3A	apolipoprotein B mRNA editing enzyme, catalytic polypeptide-like 3A	-1	0.00018625	0.00018321	0.00018934	0.000137	0.00012
NM_001172509	SATB2	SATB homeobox 2	-1.55093	2.5124	2.2157	2.84884	3.59574	6.28375
NM_001256265	FLII	flightless I homolog (Drosophila)	1.1484	3.17991	3.28129	3.08166	8.57178	7.60769
NM_148962	OXER1	oxoeicosanoid (OXE) receptor 1	1.01372	0.040731	0.0517327	0.0320689	0.038266	0.02097
NM_199050	C2CD2	C2 calcium-dependent domain containing 2	1.01413	0.00308607	0.0206973	0.00046015	0.015293	0.000286
NR_034159	FLJ30403	uncharacterized LOC729975	1.04456	0.247657	0.281092	0.218199	0.220194	0.159199
NM_001146068	CAPN2	calpain 2, (m/II) large subunit	1.14621	3.28123	3.38114	3.18426	9.24259	8.23996
NM_001207	BTF3	basic transcription factor 3	1.07226	7.74591	7.7964	7.69575	222.786	208.311
NM_001256067	NOXA1	NADPH oxidase activator 1	1.21906	0.357624	0.527996	0.242227	0.446457	0.1781
NM_016408	CDK5RAP1	CDK5 regulatory subunit associated protein 1	1.05597	2.64203	2.6816	2.60304	5.39414	5.08977
NM_001013251	SLC3A2	solute carrier family 3 (amino acid transporter heavy chain), member 2	1.43555	6.51636	6.78238	6.26078	108.287	75.8416
NM_053046	EGLN2	egl-9 family hypoxia-inducible factor 2	1	1.51329e-05	1.587e-05	1.443e-05	1.1e-05	1e-05
NR_024356	FBLL1	fibrillarin-like 1	1.5311	0.292638	0.731617	0.117052	0.667236	0.083239
NM_017908	ZNF446	zinc finger protein 446	-1.01804	1.54136	1.52851	1.55431	1.87928	1.93981
NM_001008216	GALE	UDP-galactose-4-epimerase	-1.04367	3.51981	3.48911	3.55078	10.0637	10.8726
NM_053001	OSR2	odd-skipped related transciption factor 2	-1.28242	2.17448	2.00244	2.3613	2.99513	4.17768
NR_024222	KBTBD4	kelch repeat and BTB (POZ) domain containing 4	-1.56609	0.560401	0.32353	0.970696	0.255128	0.94104
NM_001040444	PHF11	PHD finger protein 11	1.61453	1.30686	1.69733	1.00622	2.25305	0.989323
NM_181342	FKBP7	FK506 binding protein 7	-1.292	3.49394	3.31402	3.68363	8.81811	12.0912
NM_004544	NDUFA10	NADH dehydrogenase (ubiquinone) 1 alpha subcomplex, 10, 42kDa	1.07621	3.58919	3.64256	3.53661	11.2909	10.7637
NM_001289064	LIG1	ligase I, DNA, ATP-dependent	-1.00026	0.00024919	0.00012335	0.00050341	9.1e-05	0.000313
NM_006477	RASL10A	RAS-like, family 10, member A	1.07438	0.0853785	0.151595	0.0480852	0.112288	0.032012
NM_182683	UPK3B	uroplakin 3B	-1.21326	0.200737	0.104974	0.38386	0.077629	0.301383
NR_037148	DNAJC25	DnaJ (Hsp40) homolog, subfamily C , member 25	1.21108	1.47993	1.62451	1.34821	2.08831	1.54314
NR_073553	RAB13	RAB13, member RAS oncogene family	-1.08077	0.366796	0.315023	0.427077	0.24812	0.340916
NM_145284	FAM122B	family with sequence similarity 122B	-1.34021	1.4381	1.2423	1.66476	1.3844	2.16258
NM_006320	PGRMC2	progesterone receptor membrane component 2	1.18716	5.92691	6.05196	5.80444	64.9151	55.6278
NM_001018038	VPS13A	vacuolar protein sorting 13 homolog A (S. cerevisiae)	1.07639	1.14662	1.20095	1.09474	1.3159	1.11376
NM_003433	ZNF132	zinc finger protein 132	-1.04247	1.16121	1.13159	1.1916	1.21245	1.26654
NM_001130090	LRRC48	leucine rich repeat containing 48	1	4.08354e-06	5.77e-06	2.89e-06	4e-06	2e-06
NM_001160233	ATP1A1	ATPase, Na+/K+ transporting, alpha 1 polypeptide	1.52755	0.625256	1.00156	0.390337	1.02158	0.307088
NM_001178029	ECI1	enoyl-CoA delta isomerase 1	1.15909	0.925588	1.03819	0.8252	1.07386	0.761392
NM_024763	WDR78	WD repeat domain 78	1.11631	0.257545	0.348866	0.19013	0.277531	0.138565
NM_001287430	UPP1	uridine phosphorylase 1	-1.71222	0.00461164	2.741e-05	0.775892	1.9e-05	0.70464
NM_147173	NUDT2	nudix (nucleoside diphosphate linked moiety X)-type motif 2	1.09823	3.88941	3.95758	3.82241	14.2877	13.342
NM_017854	TMEM160	transmembrane protein 160	-1.33157	4.58186	4.37995	4.79308	19.4806	26.9112
NR_038285	MFI2-AS1	MFI2 antisense RNA 1	1.11121	0.66049	0.740922	0.58879	0.677344	0.499646
NM_001193315	VIPAS39	VPS33B interacting protein, apical-basolateral polarity regulator, spe-39 homolog	1.15046	2.49164	2.5948	2.39258	5.02252	4.28297
NR_121652			1.32667	0.238983	0.518053	0.110246	0.436689	0.077956
NM_001172412	VANGL1	VANGL planar cell polarity protein 1	1.70265	0.0566584	0.771939	0.00415858	0.715842	0.002066
NM_032217	ANKRD17	ankyrin repeat domain 17	-1.00035	0.000489087	0.00030005	0.00079722	0.00023	0.000472
NM_001198869	CAPN1	calpain 1, (mu/I) large subunit	-1.11542	1.18683	1.11065	1.26824	1.1814	1.39574
NM_030634	ZNF436	zinc finger protein 436	-1.03238	1.72317	1.70034	1.74631	2.25832	2.34734
NM_001039771	CBLN3	cerebellin 3 precursor	1.43266	0.978886	1.27201	0.753312	1.42949	0.678819
NM_001135732	TOM1	target of myb1 (chicken)	-1.00198	1.71919	1.71776	1.72062	2.29961	2.2871
NM_001018139	NME2	NME/NM23 nucleoside diphosphate kinase 2	-1.31287	4.11772	3.92604	4.31876	13.9739	19.327
NM_022377	ICAM4	intercellular adhesion molecule 4 (Landsteiner-Wiener blood group)	1.22646	0.00172469	0.29451	1.01e-05	0.230992	7e-06
NM_004456	EZH2	enhancer of zeste homolog 2 (Drosophila)	-1.18509	0.324861	0.224692	0.469685	0.172965	0.380143
NM_001271741	CSNK1A1	casein kinase 1, alpha 1	1.18288	4.61633	4.73907	4.49676	25.4706	21.8438
NM_000530	MPZ	myelin protein zero	-1.06421	0.759497	0.715934	0.805711	0.64999	0.737548
NR_110925			1.23748	0.690417	0.861023	0.553616	0.83323	0.462736
NM_001169107	FAM21C	family with sequence similarity 21, member C	1.13418	1.98133	2.07424	1.89258	3.18701	2.72425
NM_001287241	ITM2C	integral membrane protein 2C	1.54587	1.79583	2.13732	1.50891	3.37447	1.85292
NM_001040177	AKR1E2	aldo-keto reductase family 1, member E2	1.48454	0.00618394	0.570083	6.708e-05	0.489164	4.6e-05
NM_001077443	HNRNPC	heterogeneous nuclear ribonucleoprotein C (C1/C2)	1.03866	4.73039	4.75783	4.70311	25.8127	25.3043
NM_001284291	CBLL1	Cbl proto-oncogene-like 1, E3 ubiquitin protein ligase	-1.20248	0.591986	0.473737	0.739751	0.393082	0.66326
NM_001282755	MTA3	metastasis associated 1 family, member 3	-1.01583	0.15701	0.14609	0.168747	0.107608	0.122231
NM_001144958	EFCAB4B	EF-hand calcium binding domain 4B	1.09131	1.65845	1.72268	1.59662	2.30845	2.02535
NM_003768	PEA15	phosphoprotein enriched in astrocytes 15	-1.07154	7.28032	7.23065	7.33033	148.788	159.443
NM_207328	GPAT2	glycerol-3-phosphate acyltransferase 2, mitochondrial	-1.15109	0.842641	0.747229	0.950236	0.685129	0.915091
NM_005424	TIE1	tyrosine kinase with immunoglobulin-like and EGF-like domains 1	-1.0001	0.000343483	0.00027986	0.00042157	0.000215	0.000262
NM_001139517	PRKRA	protein kinase, interferon-inducible double stranded RNA dependent activator	1.18052	0.682047	0.812183	0.572763	0.766594	0.482877
NM_033411	RWDD2A	RWD domain containing 2A	-1.01592	2.30474	2.29338	2.31616	3.85621	4.02348
NM_001001415	ZNF429	zinc finger protein 429	-1.00416	0.709712	0.706722	0.712715	0.638214	0.631836
NR_040017	RNF157-AS1	RNF157 antisense RNA 1	1.06115	0.0426649	0.103261	0.0176281	0.076366	0.011676
NM_001145064	GATSL2	GATS protein-like 2	-1.20548	1.73777	1.60819	1.8778	2.04682	2.68198
NM_001955	EDN1	endothelin 1	-1.2793	4.06278	3.88899	4.24434	13.5724	18.281
NM_018167	BTBD7	BTB (POZ) domain containing 7	-1.0868	1.67078	1.61182	1.7319	2.05669	2.31211
NM_001136006	GART	phosphoribosylglycinamide formyltransferase, phosphoribosylglycinamide synthetase, phosphoribosylaminoimidazole synthetase	1.34983	0.00685523	0.432886	0.00010856	0.354099	7.1e-05
NM_001301064			-1.53146	1.59038	1.31237	1.92728	1.49187	2.81541
NM_001077269	WIPF1	WAS/WASL interacting protein family, member 1	1.16648	3.36288	3.4758	3.25364	9.96277	8.68219
NM_001199987	NDUFB6	NADH dehydrogenase (ubiquinone) 1 beta subcomplex, 6, 17kDa	-1.57369	0.889062	0.620242	1.27439	0.542551	1.40535
NM_001253380	RPL15	ribosomal protein L15	-1.10976	3.09209	3.01788	3.16813	6.96934	8.14649
NM_001018116	MURC	muscle-related coiled-coil protein	-1.15588	0.494107	0.400542	0.609529	0.323843	0.521221
NM_145714	ATXN2L	ataxin 2-like	-1.22405	1.02897	0.893427	1.18508	0.875638	1.25636
NM_001278665	ZNF254	zinc finger protein 254	-1.24831	0.611013	0.471624	0.791599	0.391295	0.721138
NM_001287431	ARFIP1	ADP-ribosylation factor interacting protein 1	2.92934	0.600186	1.75574	0.205168	2.38291	0.149211
NM_001109	ADAM8	ADAM metallopeptidase domain 8	1.24105	0.795244	0.966142	0.654576	0.973429	0.567771
NM_003729	RTCA	RNA 3'-terminal phosphate cyclase	1.14512	4.29311	4.39197	4.19647	19.6784	17.6808
NM_006350	FST	follistatin	1.00327	0.207142	0.209508	0.204802	0.159895	0.148927
NM_016332	MSRB1	methionine sulfoxide reductase B1	1.14346	3.80766	3.90559	3.71219	13.7388	12.3626
NM_173828	RELL2	RELT-like 2	-1.47656	1.10612	0.860162	1.4224	0.831993	1.67983
NR_040585	STAG3L4	stromal antigen 3-like 4 (pseudogene)	1.03113	0.232177	0.25534	0.211114	0.19837	0.15385
NR_003272	PSPC1	paraspeckle component 1	-1.10021	2.72045	2.65243	2.79021	5.27526	5.9581
NM_176805	MRPS11	mitochondrial ribosomal protein S11	1.11073	0.476514	0.558253	0.406744	0.477765	0.322458
NM_004614	TK2	thymidine kinase 2, mitochondrial	1.14223	2.71233	2.80995	2.6181	5.96773	5.15276
NR_039981	LINC01004	long intergenic non-protein coding RNA 1004	-1.09985	0.590829	0.526152	0.663455	0.444302	0.577362
NM_001127651	NCF2	neutrophil cytosolic factor 2	1.39231	0.715987	0.993481	0.516001	1.01077	0.425166
NM_001003940	BMF	Bcl2 modifying factor	-1.37938	0.598533	0.409917	0.873938	0.33179	0.814898
NM_001163790	PTBP3	polypyrimidine tract binding protein 3	1.05292	0.366512	0.405591	0.331198	0.327993	0.254845
NM_000863	HTR1B	5-hydroxytryptamine (serotonin) receptor 1B, G protein-coupled	-1.1816	3.09894	2.9809	3.22165	6.79336	8.47844
NM_183235	RAB27A	RAB27A, member RAS oncogene family	-1.13323	2.55939	2.47076	2.6512	4.52358	5.29387
NM_014950	ZBTB1	zinc finger and BTB domain containing 1	1.06519	1.99455	2.04063	1.94952	3.09952	2.87814
NM_001171610	LDB3	LIM domain binding 3	1.00844	0.0499624	0.0563895	0.0442679	0.041564	0.029268
NM_021721	ADAM22	ADAM metallopeptidase domain 22	-1.12336	0.0328116	0.00618687	0.174014	0.005172	0.126085
NM_033087	ALG2	ALG2, alpha-1,3/1,6-mannosyltransferase	1.27096	3.7489	3.92585	3.57993	13.9717	11.1112
NM_031942	CDCA7	cell division cycle associated 7	-1.40899	0.432849	0.251199	0.745856	0.195195	0.669637
NM_080916	DGUOK	deoxyguanosine kinase	-1.02527	3.63376	3.6158	3.65181	11.0792	11.7656
NM_181886	UBE2D3	ubiquitin-conjugating enzyme E2D 3	1.19834	0.00368255	0.261093	5.194e-05	0.203595	3.6e-05
NR_109826	CCDC7	coiled-coil domain containing 7	-1.02119	0.198233	0.183681	0.213938	0.138171	0.155957
NR_026558	AQP7P3	aquaporin 7 pseudogene 3	-1.06779	0.258691	0.215666	0.310299	0.165304	0.23568
NM_001001551	IDNK	idnK, gluconokinase homolog (E. coli)	-1.02045	0.574907	0.560488	0.589697	0.48048	0.500299
NM_001003891	MED15	mediator complex subunit 15	1.04168	3.36145	3.39104	3.33212	9.31576	9.20926
NM_014804	KIAA0753	KIAA0753	-1.08312	2.20732	2.15047	2.26566	3.4108	3.85167
NM_002872	RAC2	ras-related C3 botulinum toxin substrate 2 (rho family, small GTP binding protein Rac2)	1.6487	4.42057	4.79592	4.07459	26.5798	16.1406
NM_001257195	KLHL3	kelch-like family member 3	1.03293	0.215119	0.23976	0.193011	0.186035	0.14062
NM_001293807			-1.00842	0.0863377	0.0805017	0.0925968	0.059833	0.063641
NM_001134738	BCL6	B-cell CLL/lymphoma 6	-1.0229	1.18547	1.16925	1.20191	1.26821	1.28375
NM_005438	FOSL1	FOS-like antigen 1	-1.3864	4.88598	4.65599	5.12734	23.9788	34.1866
NR_104579	RGS20	regulator of G-protein signaling 20	1.03407	0.000457512	0.0483412	4.33e-06	0.035963	3e-06
NM_021625	TRPV4	transient receptor potential cation channel, subfamily V, member 4	1.116	1.06149	1.14361	0.985272	1.22778	0.960954
NR_027754	CEACAM22P	carcinoembryonic antigen-related cell adhesion molecule 2, pseudogene	-1.02185	0.0357326	0.0233953	0.0545757	0.017228	0.036849
NR_073491	PEX11B	peroxisomal biogenesis factor 11 beta	1.11261	0.315071	0.40131	0.247364	0.32442	0.181807
NM_052880	PIK3IP1	phosphoinositide-3-kinase interacting protein 1	1.9818	1.7484	2.31009	1.32328	3.91178	1.49458
NM_015302	HAUS5	HAUS augmin-like complex, subunit 5	-1.4388	1.90774	1.66327	2.18814	2.17354	3.59655
NM_030639	BHLHB9	basic helix-loop-helix domain containing, class B, 9	-1.14651	0.51263	0.423404	0.620659	0.345441	0.532068
NM_020404	CD248	CD248 molecule, endosialin	-1.0658	7.96367	7.91783	8.00977	239.192	259.065
NM_001278547	MAPK8	mitogen-activated protein kinase 8	-1.52805	3.13496	2.844	3.45568	6.10439	10.1338
NM_052899	GPRIN1	G protein regulated inducer of neurite outgrowth 1	-1.33166	1.53232	1.33957	1.7528	1.53744	2.36456
NM_001206985	METTL23	methyltransferase like 23	-1.18977	1.91119	1.78995	2.04063	2.46484	3.12905
NM_001042576	RRBP1	ribosome binding protein 1	1.16576	4.43193	4.54394	4.32267	21.9652	19.3733
NM_201613	IKBIP	IKBKB interacting protein	1.03324	2.10496	2.12868	2.08151	3.3442	3.25265
NR_028402	CSRP2BP	CSRP2 binding protein	1.67091	1.11342	1.54371	0.803075	1.90987	0.733608
NM_001141973	ATP13A2	ATPase type 13A2	-1.21173	2.65665	2.52173	2.79879	4.73638	5.99659
NR_109885	RP5-1125A11.1	uncharacterized LOC101926888	-1.14092	0.708507	0.619764	0.809956	0.542179	0.742105
NM_001634	AMD1	adenosylmethionine decarboxylase 1	-1.09936	5.15774	5.08986	5.22653	32.8773	36.6585
NM_173659	RPUSD3	RNA pseudouridylate synthase domain containing 3	1.16049	3.4797	3.58872	3.37399	10.8822	9.53238
NM_001252335	CGNL1	cingulin-like 1	1.00002	3.18672e-05	4.4e-05	2.308e-05	3e-05	1.6e-05
NM_014235	UBL4A	ubiquitin-like 4A	1.02925	3.77976	3.80061	3.75902	12.7197	12.7939
NM_001199183	ATP2C1	ATPase, Ca++ transporting, type 2C, member 1	-2.66896	0.306091	0.0633221	1.4796	0.046629	1.7945
NR_044993	GAS6-AS2	GAS6 antisense RNA 2 (head to head)	2.50875	1.62067	2.4147	1.08773	4.30522	1.10345
NR_125963			1.0073	0.020719	0.0266217	0.0161251	0.019596	0.010516
NM_000728	CALCB	calcitonin-related polypeptide beta	-1.0064	0.0449959	0.0406288	0.0498324	0.03032	0.033191
NM_001085411	NADK2	NAD kinase 2, mitochondrial	1.36531	2.50388	2.73855	2.28932	5.64063	3.93671
NM_025265	TSEN2	TSEN2 tRNA splicing endonuclease subunit	-1.51494	0.364132	0.171931	0.771194	0.128372	0.698472
NM_032804	ADO	2-aminoethanethiol (cysteamine) dioxygenase	-1.02816	3.56789	3.54791	3.58798	10.5467	11.1757
NR_046431	CTC1	CTS telomere maintenance complex component 1	1.04878	0.183436	0.220985	0.152267	0.169672	0.109917
NR_033858	LINC00535	long intergenic non-protein coding RNA 535	-1.00576	0.0418987	0.0379618	0.0462438	0.028507	0.030835
NM_005069	SIM2	single-minded family bHLH transcription factor 2	-1.0024	0.237261	0.235539	0.238995	0.182399	0.174889
NM_133499	SYN1	synapsin I	1.0206	0.243254	0.258407	0.22899	0.20102	0.167582
NM_015057	MYCBP2	MYC binding protein 2, E3 ubiquitin protein ligase	-1.00079	2.54971	2.54914	2.55028	4.84051	4.86981
NM_001105078	MECOM	MDS1 and EVI1 complex locus	1.11097	0.000467574	0.151823	1.44e-06	0.112373	1e-06
NM_001256891	SRI	sorcin	1.10287	4.30602	4.37723	4.23596	19.453	18.1609
NM_001172682	ZNF641	zinc finger protein 641	-1.14291	0.35749	0.273895	0.4666	0.214088	0.377187
NM_000071	CBS	cystathionine-beta-synthase	1.37719	4.71374	4.95026	4.48853	29.7671	21.7288
NM_005107	EXOG	endo/exonuclease (5'-3'), endonuclease G-like	-1.1094	2.45704	2.38329	2.53307	4.18287	4.79441
NM_005881	BCKDK	branched chain ketoacid dehydrogenase kinase	1.05285	3.69188	3.72921	3.65492	12.015	11.8057
NM_012203	GRHPR	glyoxylate reductase/hydroxypyruvate reductase	1.17577	5.58127	5.6993	5.46569	50.2806	43.6453
NM_001282691	LRRFIP2	leucine rich repeat (in FLII) interacting protein 2	1.08521	0.750737	0.812037	0.694065	0.76646	0.611506
NM_002310	LIFR	leukemia inhibitory factor receptor alpha	1.13204	0.0039035	0.17901	8.512e-05	0.134181	5.7e-05
NR_038448	UBL7-AS1	UBL7 antisense RNA 1 (head to head)	1.1078	0.246514	0.33119	0.183488	0.261272	0.133197
NM_001264573	KIF18B	kinesin family member 18B	-1.67534	2.72626	2.37933	3.12378	4.16593	7.85405
NM_000894	LHB	luteinizing hormone beta polypeptide	1.47016	0.508548	0.857554	0.30158	0.828851	0.227894
NM_001077484	SLC38A1	solute carrier family 38, member 1	1.11125	1.98212	2.05967	1.90748	3.15374	2.75866
NM_001113398	ZNF385B	zinc finger protein 385B	1.0146	0.0618478	0.0731815	0.0522694	0.054705	0.035239
NM_001271712	SLC2A8	solute carrier family 2 (facilitated glucose transporter), member 8	1.37085	0.900096	1.15594	0.700876	1.24677	0.619055
NM_024709	C1orf115	chromosome 1 open reading frame 115	3.20476	3.63461	4.57055	2.89033	22.4045	6.49529
NM_001202548	SYNJ2BP-COX16	SYNJ2BP-COX16 readthrough	-1.00942	0.0596333	0.053251	0.0667806	0.039391	0.045518
NM_144694	ZNF570	zinc finger protein 570	-1.13613	0.561902	0.477328	0.661462	0.396829	0.575156
NM_001123329	ZBTB1	zinc finger and BTB domain containing 1	-1.12872	3.57801	3.49173	3.66641	10.0885	11.9186
NM_001009993	FAM168B	family with sequence similarity 168, member B	-1.10149	5.44421	5.37493	5.51439	40.0646	45.3186
NM_001163735	MYO19	myosin XIX	-1.14718	2.9733	2.87591	3.07399	6.25273	7.55966
NM_001257230	ALG13	ALG13, UDP-N-acetylglucosaminyltransferase subunit	1.16723	0.108056	0.266845	0.043756	0.20833	0.028997
NR_046269	SSBP1	single-stranded DNA binding protein 1, mitochondrial	1.30038	0.561655	0.782218	0.403284	0.729111	0.318948
NM_001278728	RFXANK	regulatory factor X-associated ankyrin-containing protein	-1.00336	2.86915	2.86673	2.87157	6.20991	6.40614
NM_007314	ABL2	c-abl oncogene 2, non-receptor tyrosine kinase	-1.01638	0.702946	0.691322	0.714766	0.621153	0.633995
NM_015210	SOGA2	SOGA family member 2	1.41221	3.03921	3.29836	2.80041	8.68925	6.00748
NM_030900	TBRG4	transforming growth factor beta regulator 4	-1.00001	0.000107042	0.00010315	0.00011108	7.5e-05	7.2e-05
NM_145199	LIPT1	lipoyltransferase 1	1.52878	0.734816	1.10225	0.489867	1.16889	0.399824
NM_002160	TNC	tenascin C	1.04001	3.66124	3.68965	3.63305	11.6588	11.5925
NR_048557	TSN	translin	1.14627	0.425556	0.535278	0.338325	0.4542	0.261076
NM_001142467	HES4	hes family bHLH transcription factor 4	2.14696	1.79274	2.42669	1.3244	4.34163	1.49721
NM_001104595	FAM118A	family with sequence similarity 118, member A	-1.06733	0.000736518	5.77e-06	0.0940136	4e-06	0.06477
NM_001270528	RNF111	ring finger protein 111	-1.12011	1.01489	0.936362	1.1	0.934811	1.12146
NM_002651	PI4KB	phosphatidylinositol 4-kinase, catalytic, beta	-1.16174	2.77664	2.6706	2.88689	5.35074	6.48691
NM_013999	MEOX1	mesenchyme homeobox 1	1.27333	0.230665	0.463418	0.114813	0.383494	0.081204
NM_053055	THEM4	thioesterase superfamily member 4	1.15966	1.28746	1.39873	1.18503	1.63822	1.25621
NM_021154	PSAT1	phosphoserine aminotransferase 1	1.45338	0.83331	1.14558	0.606163	1.23051	0.516934
NM_001015878	AURKC	aurora kinase C	-1.00393	0.178981	0.176176	0.181831	0.132308	0.132019
NM_013446	MKRN1	makorin ring finger protein 1	1.1087	4.11281	4.18792	4.03905	16.8907	15.709
NM_032505	KBTBD8	kelch repeat and BTB (POZ) domain containing 8	1.10366	0.702915	0.777657	0.635357	0.722847	0.547206
NM_001271833	DENND2D	DENN/MADD domain containing 2D	1.20165	0.350124	0.506871	0.24185	0.426172	0.177663
NM_001286952	TRMT10B	tRNA methyltransferase 10 homolog B (S. cerevisiae)	1.30817	0.322632	0.570125	0.182576	0.48922	0.132526
NR_051975	CREM	cAMP responsive element modulator	1.09026	0.932908	0.997325	0.872652	1.01625	0.812525
NM_207309	UAP1L1	UDP-N-acteylglucosamine pyrophosphorylase 1-like 1	1.07496	3.65937	3.71188	3.6076	11.8513	11.3574
NR_104464	C6orf201	chromosome 6 open reading frame 201	-1.04287	0.284555	0.25588	0.316443	0.198661	0.241578
NM_031899	GORASP1	golgi reassembly stacking protein 1, 65kDa	1.01553	0.381966	0.393241	0.371014	0.317073	0.289723
NM_007126	VCP	valosin containing protein	-1.01245	6.94817	6.93925	6.95711	119.961	123.983
NM_001123355	PPP6C	protein phosphatase 6, catalytic subunit	-1.4738	0.306161	0.134966	0.694504	0.099212	0.611833
NM_001243756	PXN	paxillin	-1.05728	3.37214	3.3322	3.41256	8.93454	9.83599
NM_001007094	ZNF37A	zinc finger protein 37A	-1.1581	0.738387	0.64006	0.851819	0.564272	0.789421
NM_207644	FAM211B	family with sequence similarity 211, member B	1.13196	1.31646	1.4089	1.23008	1.65423	1.32716
NM_001291931			1.20703	0.608975	0.759649	0.488186	0.700818	0.398248
NM_001184729	PIGT	phosphatidylinositol glycan anchor biosynthesis, class T	-1.24585	0.852985	0.709033	1.02616	0.641343	1.01573
NR_033874	FLJ20021	uncharacterized LOC90024	1.05549	1.49217	1.53163	1.45372	1.88697	1.7374
NM_032354	TMEM107	transmembrane protein 107	-1.14533	0.00106283	5.77e-06	0.195774	4e-06	0.142506
NM_018240	KIRREL	kin of IRRE like (Drosophila)	-1.02126	4.71613	4.70098	4.73133	24.7633	25.8061
NM_001287421	ZSCAN26	zinc finger and SCAN domain containing 26	1.05382	0.850478	0.889134	0.813503	0.870092	0.747556
NM_001242460	GHR	growth hormone receptor	-1.18764	0.000597715	1.44e-06	0.2481	1e-06	0.182447
NM_001145138	RELA	v-rel avian reticuloendotheliosis viral oncogene homolog A	-1.78581	0.469087	0.210207	1.04679	0.160477	1.04587
NM_001135721	PIWIL2	piwi-like RNA-mediated gene silencing 2	1	5.00274e-06	8.66e-06	2.89e-06	6e-06	2e-06
NM_019030	DHX29	DEAH (Asp-Glu-Ala-His) box polypeptide 29	-1.09598	3.92475	3.85919	3.99142	13.3115	15.1859
NM_022823	FNDC4	fibronectin type III domain containing 4	1.44998	2.39738	2.68033	2.1443	5.3894	3.44695
NM_001040097	MOSPD3	motile sperm domain containing 3	1.21864	1.02847	1.18095	0.895678	1.28459	0.842337
NM_005658	TRAF1	TNF receptor-associated factor 1	1.5972	0.426616	0.881913	0.206371	0.85979	0.150077
NM_004878	PTGES	prostaglandin E synthase	2.14818	3.4653	4.06047	2.95736	15.3993	6.84834
NM_146388	MRPL4	mitochondrial ribosomal protein L4	-1.00047	1.7055	1.70516	1.70584	2.27131	2.25194
NR_073608	FASTKD3	FAST kinase domains 3	1.72948	0.628319	1.13742	0.347087	1.22014	0.267983
NM_003970	MYOM2	myomesin 2	-1.06214	0.0347405	0.0121729	0.0991467	0.009089	0.068924
NM_018025	GPATCH1	G patch domain containing 1	-1.19632	1.579	1.45499	1.71359	1.74215	2.2694
NM_001184977	UQCC1	ubiquinol-cytochrome c reductase complex assembly factor 1	-1.08501	0.000411712	1.44e-06	0.117713	1e-06	0.083828
NM_014637	MTFR1	mitochondrial fission regulator 1	1.03224	3.26905	3.29202	3.24625	8.64834	8.62674
NM_181333	PRR5	proline rich 5 (renal)	1.18523	2.255	2.38091	2.13574	4.17379	3.42244
NM_001145440	TYW1B	tRNA-yW synthesizing protein 1 homolog B (S. cerevisiae)	-1.01013	1.14037	1.13313	1.14767	1.21387	1.19787
NR_022007	PMS2P4	postmeiotic segregation increased 2 pseudogene 4	1.57115	0.963349	1.34289	0.691076	1.54199	0.608146
NM_001276727	C11orf74	chromosome 11 open reading frame 74	1.21123	0.436203	0.595823	0.319345	0.516943	0.244166
NM_003265	TLR3	toll-like receptor 3	1.30297	0.236837	0.495096	0.113295	0.413699	0.080176
NM_014688	USP6NL	USP6 N-terminal like	-1.09076	2.20222	2.14045	2.26578	3.382	3.85218
NM_001835	CLTCL1	clathrin, heavy chain-like 1	-1.06695	1.21697	1.17112	1.26461	1.27111	1.38934
NM_001135590	ZNF577	zinc finger protein 577	1.06304	0.000873962	0.0881998	8.66e-06	0.065616	6e-06
NM_002592	PCNA	proliferating cell nuclear antigen	-1.37499	1.53465	1.32203	1.78146	1.50734	2.43174
NR_047513	SLC9B1	solute carrier family 9, subfamily B (NHA1, cation proton antiporter 1), member 1	-1.00509	0.0698871	0.0663215	0.0736443	0.048757	0.049728
NM_001286242	GTF3C1	general transcription factor IIIC, polypeptide 1, alpha 220kDa	-1.11333	2.98236	2.90592	3.06081	6.40069	7.47746
NM_032907	UBL7	ubiquitin-like 7 (bone marrow stromal cell-derived)	1.1947	2.56348	2.69501	2.43836	5.45112	4.45704
NM_001010986	ATP11C	ATPase, class VI, type 11C	-1.20396	2.86334	2.73258	3.00036	5.62076	7.12526
NM_199191	BRE	brain and reproductive organ-expressed (TNFRSF1A modulator)	1.18524	3.52993	3.65464	3.40947	11.388	9.81776
NM_001039763	TMEM232	transmembrane protein 232	-1.00721	0.0677123	0.0627272	0.0730936	0.046031	0.049265
NM_024524	ATP13A3	ATPase type 13A3	1.01904	5.02754	5.04117	5.01396	31.7309	31.5112
NR_125396			-1.01197	0.465965	0.457463	0.474625	0.3776	0.385492
NR_036543	PPIE	peptidylprolyl isomerase E (cyclophilin E)	1.01086	1.60937	1.61717	1.60159	2.06949	2.03801
NM_001142578	ZNF780A	zinc finger protein 780A	-1.08328	1.1075	1.0513	1.1667	1.09278	1.22563
NM_001962	EFNA5	ephrin-A5	1.37542	0.666193	0.934693	0.474823	0.932983	0.385778
NM_005622	ACSM3	acyl-CoA synthetase medium-chain family member 3	-1.02568	0.0473602	0.0324766	0.0690647	0.024315	0.046934
NM_000237	LPL	lipoprotein lipase	-1.03513	0.0239124	0.0096211	0.0594321	0.007564	0.040587
NM_001039573	SEC14L1	SEC14-like 1 (S. cerevisiae)	-1.03146	1.14055	1.11843	1.16312	1.19241	1.22034
NM_001164318	FLNB	filamin B, beta	-1.12352	3.74629	3.66322	3.83125	11.4454	13.4254
NM_032971	PCDH11Y	protocadherin 11 Y-linked	-1.00572	0.0420676	0.0381545	0.0463821	0.028574	0.030912
NM_001282338	PLS3	plastin 3	1.04202	0.646103	0.67648	0.61709	0.604341	0.528354
NR_104214	EYA3	eyes absent homolog 3 (Drosophila)	-1.10485	0.359446	0.294645	0.438499	0.23117	0.351129
NM_014940	MON1B	MON1 secretory trafficking family member B	1.08407	2.79353	2.85236	2.73591	6.1392	5.6917
NM_148176	PPIL2	peptidylprolyl isomerase (cyclophilin)-like 2	1.07087	1.00918	1.05978	0.960991	1.10648	0.927516
NM_001146322	GRAMD3	GRAM domain containing 3	-1.7793	2.42599	2.04569	2.877	3.11448	6.4329
NM_021964	ZNF148	zinc finger protein 148	-1.13928	2.75187	2.65941	2.84753	5.30022	6.2758
NM_001145135	CPT1B	carnitine palmitoyltransferase 1B (muscle)	1.29046	0.0992186	0.392941	0.025053	0.316858	0.016585
NR_033346	BOK-AS1	BOK antisense RNA 1	1.23275	1.03203	1.19394	0.892066	1.30515	0.837988
NM_001199252	SGOL1	shugoshin-like 1 (S. pombe)	1.08721	0.102859	0.17955	0.0589247	0.13471	0.040275
NM_006232	POLR2H	polymerase (RNA) II (DNA directed) polypeptide H	1.03605	3.73734	3.76298	3.71188	12.3334	12.3607
NM_001100594	SNRK	SNF related kinase	1.22112	0.581199	0.742899	0.454694	0.680052	0.366356
NM_172217	IL16	interleukin 16	1.0367	0.033906	0.0687252	0.0167277	0.050819	0.010938
NR_110727			-1.00198	0.914728	0.913305	0.916153	0.904922	0.866293
NM_006720	ABLIM1	actin binding LIM protein 1	1.31277	2.01687	2.22271	1.8301	3.6194	2.55924
NM_033089	ZCCHC3	zinc finger, CCHC domain containing 3	1.02973	2.97754	2.99875	2.95648	6.87761	6.84325
NR_024425	PTGES2-AS1	PTGES2 antisense RNA 1 (head to head)	-1.05648	0.156904	0.122198	0.201468	0.089468	0.146696
NM_005930	CTAGE5	CTAGE family, member 5	1.08494	1.74007	1.79987	1.68225	2.48137	2.20176
NM_032445	MEGF11	multiple EGF-like-domains 11	-1.00217	0.00688118	0.00549294	0.00862028	0.004621	0.004997
NM_032019	HDAC10	histone deacetylase 10	1.04592	2.32807	2.36068	2.29591	4.09881	3.95614
NM_019091	PLEKHA3	pleckstrin homology domain containing, family A (phosphoinositide binding specific) member 3	-1.22406	3.39037	3.24766	3.53934	8.36345	10.7892
NM_001271862	PNLDC1	poly(A)-specific ribonuclease (PARN)-like domain containing 1	1.01119	0.0310621	0.0401134	0.0240531	0.029886	0.01595
NM_001039481	ETNK1	ethanolamine kinase 1	-1.02619	1.95796	1.93939	1.9767	2.81806	2.94802
NM_004771	MMP20	matrix metallopeptidase 20	-1.00898	0.0816919	0.0754968	0.0883954	0.056307	0.060667
NM_002539	ODC1	ornithine decarboxylase 1	-1.27588	5.44534	5.27242	5.62392	37.231	49.0051
NR_026885	LOC100270804	uncharacterized LOC100270804	-1.05681	0.193621	0.157824	0.237536	0.116761	0.173708
NM_000466	PEX1	peroxisomal biogenesis factor 1	-1.00512	1.9723	1.96861	1.97599	2.90249	2.9468
NM_001184854	KLHDC4	kelch domain containing 4	-1.01618	0.660992	0.649519	0.672668	0.573902	0.587833
NM_000501	ELN	elastin	-1.35556	0.00210545	1.01e-05	0.438903	7e-06	0.351267
NM_001167989	PQBP1	polyglutamine binding protein 1	1.0261	1.3279	1.34662	1.30945	1.54694	1.46857
NM_001033112	PAIP2	poly(A) binding protein interacting protein 2	1	4.99841e-06	5.77e-06	4.33e-06	4e-06	3e-06
NM_001172648	CELF3	CUGBP, Elav-like family member 3	1.01369	0.0062264	0.0214259	0.0018094	0.015793	0.001006
NR_103746	RP11-426L16.8	uncharacterized LOC100996702	1.22072	0.365946	0.537075	0.249344	0.455901	0.183308
NM_001278531	ERMARD	ER membrane-associated RNA degradation	-1.20787	0.351283	0.240542	0.513008	0.186471	0.422111
NM_001171820	PPARD	peroxisome proliferator-activated receptor delta	-1.18407	0.000839318	2.89e-06	0.243756	2e-06	0.179065
NM_004457	ACSL3	acyl-CoA synthetase long-chain family member 3	2.0376	4.0979	4.64338	3.6165	23.7593	11.4462
NM_031475	ESPN	espin	1.04074	0.0466066	0.0835955	0.0259843	0.06212	0.017299
NM_022758	C6orf106	chromosome 6 open reading frame 106	-1.37671	1.53971	1.32627	1.78749	1.51505	2.4447
NM_001135219	PIP5KL1	phosphatidylinositol-4-phosphate 5-kinase-like 1	1.33209	0.393567	0.651456	0.237768	0.57667	0.173844
NM_020652	ZNF286A	zinc finger protein 286A	-1.29798	0.782553	0.616715	0.992987	0.538769	0.970478
NR_046111_dup1	LINC01123	long intergenic non-protein coding RNA 1123	-1.13133	0.161447	0.0953482	0.273367	0.070776	0.203887
NM_001267062	PLEKHB2	pleckstrin homology domain containing, family B (evectins) member 2	-1.41338	2.3222	2.086	2.58515	3.22381	5.02057
NM_001284208	DCAF5	DDB1 and CUL4 associated factor 5	1.03615	0.141929	0.169834	0.118609	0.126951	0.084492
NM_018012	KIF26B	kinesin family member 26B	1.79737	1.71637	2.19066	1.34477	3.52466	1.53481
NM_198827	GPR133	G protein-coupled receptor 133	-1.53303	0.220795	0.0709294	0.687312	0.052629	0.604632
NM_001415	EIF2S3	eukaryotic translation initiation factor 2, subunit 3 gamma, 52kDa	1.14507	6.22699	6.32547	6.13003	79.4587	69.2217
NM_198490	RAB43	RAB43, member RAS oncogene family	-1.99537	3.40661	2.94453	3.94119	6.61666	14.5841
NM_001152	SLC25A5	solute carrier family 25 (mitochondrial carrier; adenine nucleotide translocator), member 5	-1.2449	6.7668	6.61063	6.92667	96.3512	122.847
NM_015983	UBE2D4	ubiquitin-conjugating enzyme E2D 4 (putative)	1.19217	1.94025	2.07119	1.81759	3.17996	2.52361
NM_001193524	FAM65A	family with sequence similarity 65, member A	1.16498	1.36885	1.48343	1.26313	1.78996	1.38671
NM_024029	YIPF2	Yip1 domain family, member 2	1.21202	4.82104	4.96174	4.68433	29.9791	25.0012
NM_001256113	TDRP	testis development related protein	1.16466	0.00500764	0.220027	0.00011397	0.169012	7.4e-05
NM_001272104	PAQR6	progestin and adipoQ receptor family member VI	1.05704	0.0051748	0.0803631	0.00033322	0.05976	0.00021
NM_001256424	GUCY1A2	guanylate cyclase 1, soluble, alpha 2	-1.00004	0.000394138	0.00036568	0.00042481	0.000277	0.000265
NM_002606	PDE9A	phosphodiesterase 9A	-1.408	0.956301	0.740816	1.23447	0.67732	1.33331
NR_046421	IDNK	idnK, gluconokinase homolog (E. coli)	1.12201	0.803957	0.89128	0.725189	0.872755	0.646881
NM_145255	MRPL10	mitochondrial ribosomal protein L10	-1.02774	3.94774	3.92806	3.96752	13.9931	14.8881
NR_029466	COX7A2	cytochrome c oxidase subunit VIIa polypeptide 2 (liver)	-1.49064	1.44944	1.1898	1.76574	1.29853	2.39297
NM_000972	RPL7A	ribosomal protein L7a	1.07507	9.40884	9.46119	9.35677	725.303	650.464
NM_207521	RTN4	reticulon 4	1.03538	0.689282	0.714822	0.664656	0.648487	0.578764
NM_033016	PDGFB	platelet-derived growth factor beta polypeptide	1.02237	2.81889	2.8349	2.80297	6.06468	6.01852
NM_033084	FANCD2	Fanconi anemia, complementation group D2	-1.11041	0.241596	0.177585	0.32868	0.133362	0.252487
NM_001278268	TNFRSF11A	tumor necrosis factor receptor superfamily, member 11a, NFKB activator	1.02358	0.0463933	0.0661615	0.0325316	0.048701	0.021247
NM_001177306	PAM	peptidylglycine alpha-amidating monooxygenase	1.77522	3.62069	4.05828	3.23028	15.3774	8.53576
NM_001087	AAMP	angio-associated, migratory cell protein	-1.10427	5.2954	5.22434	5.36744	36.1271	40.7371
NM_018479	ECHDC1	enoyl CoA hydratase domain containing 1	-1.51668	2.60267	2.31949	2.92041	3.94948	6.66653
NM_032242	PLXNA1	plexin A1	1.0971	4.26149	4.32886	4.19516	18.7164	17.6622
NM_002957	RXRA	retinoid X receptor, alpha	-1.09323	3.16937	3.10572	3.23432	7.4664	8.55598
NM_001297645			-1.20593	0.267542	0.164632	0.434781	0.12224	0.347809
NM_012235	SCAP	SREBF chaperone	-1.02034	3.63688	3.62238	3.65143	11.1479	11.7649
NM_032878	ALKBH6	alkB, alkylation repair homolog 6 (E. coli)	1.13232	2.61762	2.70879	2.52951	5.51433	4.78015
NM_001093729	CCDC102B	coiled-coil domain containing 102B	1.21236	0.0053542	0.27792	0.00010315	0.217784	6.8e-05
NM_001100164	PHACTR2	phosphatase and actin regulator 2	-1.7234	1.23348	0.901831	1.68709	0.888211	2.21173
NM_001126051	HDGF	hepatoma-derived growth factor	1.67464	2.21422	2.61716	1.87331	5.12251	2.67068
NM_001397	ECE1	endothelin converting enzyme 1	1.27747	3.5471	3.72814	3.37486	12.0042	9.53744
NM_001103148	GIGYF2	GRB10 interacting GYF protein 2	-1.16321	0.926453	0.823796	1.0419	0.780252	1.04017
NR_125429			-1.04105	0.0922119	0.0676508	0.12569	0.049892	0.089907
NM_003356	UCP3	uncoupling protein 3 (mitochondrial, proton carrier)	-1.22825	0.506931	0.379876	0.67648	0.304612	0.592153
NM_001024939	SLC2A11	solute carrier family 2 (facilitated glucose transporter), member 11	-1.24321	1.03439	0.889208	1.20328	0.87025	1.28556
NR_015380	A1BG-AS1	A1BG antisense RNA 1	-1.09235	1.29879	1.23664	1.36408	1.37616	1.57206
NM_139026	ADAMTS13	ADAM metallopeptidase with thrombospondin type 1 motif, 13	1	2.89e-06	2.89e-06	2.89e-06	2e-06	2e-06
NM_002662	PLD1	phospholipase D1, phosphatidylcholine-specific	1.49659	0.291945	0.702934	0.121252	0.63378	0.086629
NM_001256496	MAN2C1	mannosidase, alpha, class 2C, member 1	-1.03699	0.62194	0.59629	0.648694	0.517249	0.562632
NM_001193369	DIDO1	death inducer-obliterator 1	1.25337	1.66984	1.84067	1.51486	2.57593	1.86417
NM_001105199	TMEM177	transmembrane protein 177	1.35933	1.49613	1.73388	1.29098	2.33379	1.43635
NM_001003801	SMARCD3	SWI/SNF related, matrix associated, actin dependent regulator of chromatin, subfamily d, member 3	1.20853	3.06932	3.20899	2.93573	8.09394	6.72938
NM_206907	PRKAA1	protein kinase, AMP-activated, alpha 1 catalytic subunit	1.18537	1.62311	1.75041	1.50507	2.37055	1.84421
NR_073093	MPC1	mitochondrial pyruvate carrier 1	-1.09005	0.415531	0.357961	0.48236	0.285481	0.392801
NM_080732	EGLN2	egl-9 family hypoxia-inducible factor 2	1.05426	4.79414	4.8324	4.75618	27.1746	26.2736
NM_004776	B4GALT5	UDP-Gal:betaGlcNAc beta 1,4- galactosyltransferase, polypeptide 5	-1.01329	3.81373	3.80422	3.82326	12.7719	13.3534
NM_007124	UTRN	utrophin	1.00906	3.10007	3.10658	3.09357	7.46889	7.67573
NM_001142428	MORF4L2	mortality factor 4 like 2	2.17037	0.114494	1.12955	0.0116054	1.20969	0.007322
NR_037918	PRH1-PRR4	PRH1-PRR4 readthrough	-1.09294	0.7417	0.680358	0.808573	0.60797	0.740557
NM_198459	DENND2C	DENN/MADD domain containing 2C	-1.00599	0.22722	0.222952	0.231571	0.171342	0.169378
NM_005137	DGCR2	DiGeorge syndrome critical region gene 2	1.14056	4.06051	4.15648	3.96674	16.5474	14.877
NM_024701	ASB13	ankyrin repeat and SOCS box containing 13	1.07206	1.85743	1.90831	1.80792	2.74698	2.50065
NM_001175	ARHGDIB	Rho GDP dissociation inhibitor (GDI) beta	-1.1167	4.02525	3.94642	4.10566	14.1827	16.518
NM_033008	PCBP4	poly(rC) binding protein 4	1.06026	4.35434	4.39675	4.31234	19.7366	19.2253
NM_001005851	ZNF780B	zinc finger protein 780B	-1.07343	1.103	1.05307	1.1553	1.09565	1.20871
NM_001287601	THAP5	THAP domain containing 5	-1.09537	1.09402	1.03028	1.1617	1.0636	1.21838
NM_001098482	CRTC1	CREB regulated transcription coactivator 1	-1.25587	0.00217789	1.443e-05	0.328705	1e-05	0.252524
NM_020787	ZNF624	zinc finger protein 624	1.07576	1.03005	1.08408	0.97872	1.14201	0.952032
NM_024329	EFHD2	EF-hand domain family, member D2	1.31352	3.81306	4.01485	3.62141	14.8978	11.4744
NM_001153635	SCOC	short coiled-coil protein	1.03705	0.128895	0.157782	0.105298	0.11673	0.073572
NM_033395	KIAA1731	KIAA1731	-1.2449	1.60203	1.45179	1.76781	1.73789	2.39834
NM_001205344	CEACAM1	carcinoembryonic antigen-related cell adhesion molecule 1 (biliary glycoprotein)	1.00002	0.000106451	0.00011902	9.521e-05	8.8e-05	6.3e-05
NM_001145036	COG2	component of oligomeric golgi complex 2	-1.12967	0.559178	0.478104	0.654001	0.397496	0.567031
NM_182642	CTDSP1	CTD (carboxy-terminal domain, RNA polymerase II, polypeptide A) small phosphatase 1	-1.5612	3.27544	2.96983	3.61249	6.73823	11.416
NM_001412	EIF1AX	eukaryotic translation initiation factor 1A, X-linked	-1.0936	5.27417	5.21002	5.33911	35.7391	40.0054
NM_001160161	SCN5A	sodium channel, voltage-gated, type V, alpha subunit	-1.07469	0.00682582	0.00044644	0.104363	0.000341	0.072804
NM_001023567	GOLGA8B	golgin A8 family, member B	1.25486	2.28502	2.45464	2.12712	4.4518	3.39687
NM_020888	KIAA1522	KIAA1522	1.34343	2.45364	2.67583	2.2499	5.36987	3.79851
NM_133637	DQX1	DEAQ box RNA-dependent ATPase 1	1.0033	0.05959	0.0620127	0.057262	0.045303	0.038839
NM_001004065	AKAP2	A kinase (PRKA) anchor protein 2	1.71729	3.95418	4.36344	3.5833	19.2051	11.1408
NM_001042633	SNX21	sorting nexin family member 21	-1.07537	1.04417	0.993066	1.09791	1.01042	1.11846
NM_001282859	XRN1	5'-3' exoribonuclease 1	-1.10071	0.404726	0.341387	0.479816	0.270358	0.389827
NM_194328	RNF38	ring finger protein 38	1.03122	0.270259	0.293342	0.248993	0.230034	0.183128
NM_001278938	EBAG9	estrogen receptor binding site associated, antigen, 9	-1.00031	0.000428283	0.00025822	0.00071035	0.000196	0.000424
NM_003821	RIPK2	receptor-interacting serine-threonine kinase 2	-1.04194	3.71294	3.68342	3.74269	11.6117	12.6161
NM_001124756	PABPC1L	poly(A) binding protein, cytoplasmic 1-like	1.3648	2.43989	2.67453	2.22584	5.36562	3.72888
NM_001271825	SERPINB6	serpin peptidase inhibitor, clade B (ovalbumin), member 6	-1.08609	1.06522	1.00732	1.12646	1.0303	1.16131
NM_001202456	ZNF816	zinc finger protein 816	1.34116	0.454983	0.713583	0.290099	0.646574	0.218682
NM_014783	ARHGAP11A	Rho GTPase activating protein 11A	-1.58551	3.961	3.64246	4.30741	11.2907	19.1362
NM_007203	PALM2-AKAP2	PALM2-AKAP2 readthrough	-1.0591	0.183287	0.146488	0.229329	0.108016	0.167944
NM_001297648			-1.13813	0.00458463	0.00011253	0.186784	8.3e-05	0.135967
NM_001288799	FAM195B	family with sequence similarity 195, member B	-1.22409	1.43965	1.30117	1.59288	1.4753	2.01777
NM_001166550	IDS	iduronate 2-sulfatase	1.0991	0.915054	0.985753	0.849425	0.999291	0.786839
NM_022479	WBSCR17	Williams-Beuren syndrome chromosome region 17	-1.15704	0.0842386	0.0295663	0.240008	0.02197	0.175752
NM_001122838	NAPEPLD	N-acyl phosphatidylethanolamine phospholipase D	-1.00585	1.58068	1.57648	1.5849	1.98412	1.99891
NM_031417	MARK4	MAP/microtubule affinity-regulating kinase 4	-1.10161	0.176141	0.119663	0.259276	0.08767	0.191892
NM_001012506	CCDC66	coiled-coil domain containing 66	1.51076	0.0128349	0.595547	0.00027661	0.516545	0.000171
NM_203447	DOCK8	dedicator of cytokinesis 8	-1.00471	0.310054	0.306686	0.313458	0.241057	0.23854
NM_001195752	THAP3	THAP domain containing, apoptosis associated protein 3	1.21358	0.89686	1.0473	0.76803	1.08723	0.694597
NM_001289031	GALK2	galactokinase 2	-1.13056	0.286768	0.211599	0.388641	0.16181	0.305942
NM_003594	TTF2	transcription termination factor, RNA polymerase II	-1.21191	2.2195	2.08518	2.36246	3.22179	4.18063
NM_014547	TMOD3	tropomodulin 3 (ubiquitous)	-1.15488	5.46978	5.3669	5.57463	39.804	47.3704
NR_033834	FZD10-AS1	FZD10 antisense RNA 1 (head to head)	-1.00223	0.0121891	0.0106877	0.0139014	0.008228	0.008997
NM_002670	PLS1	plastin 1	1.00002	1.83062e-05	3.318e-05	1.01e-05	2.3e-05	7e-06
NM_001267559	PDCD6	programmed cell death 6	1.28386	1.51645	1.70737	1.34688	2.27563	1.53964
NM_002096	GTF2F1	general transcription factor IIF, polypeptide 1, 74kDa	1.00771	4.59002	4.59556	4.58449	22.9401	23.2831
NM_005240	ETV3	ets variant 3	1.00167	0.376569	0.377772	0.37537	0.302779	0.293608
NM_001178077	ASNS	asparagine synthetase (glutamine-hydrolyzing)	-1.00003	2.37915e-05	1.154e-05	4.905e-05	8e-06	3.4e-05
NM_152353	CLDND2	claudin domain containing 2	-1.04557	0.0739123	0.048455	0.112744	0.035996	0.07974
NM_001282763	CDV3	CDV3 homolog (mouse)	1.23058	5.48823	5.63993	5.3406	48.2703	40.059
NM_017411_dup1	SMN2	survival of motor neuron 2, centromeric	-1.04749	1.45058	1.41749	1.48443	1.67053	1.80533
NM_002078	GOLGA4	golgin A4	1.09159	3.67484	3.7386	3.61217	12.1272	11.4131
NM_001194998	CEP152	centrosomal protein 152kDa	-1.35561	1.25048	1.05012	1.48906	1.09103	1.81548
NM_022896	LPIN3	lipin 3	1.33547	1.56057	1.78313	1.36578	2.44817	1.57539
NM_080626	BRI3BP	BRI3 binding protein	-1.28312	2.30663	2.1338	2.49345	3.3637	4.63727
NM_001278354	FRS2	fibroblast growth factor receptor substrate 2	1.06042	0.217796	0.264189	0.17955	0.206432	0.130356
NM_001100166	PHACTR2	phosphatase and actin regulator 2	-1.00002	4.25307e-05	3.174e-05	5.699e-05	2.2e-05	3.9e-05
NM_001185077	ARHGDIA	Rho GDP dissociation inhibitor (GDI) alpha	1.0737	3.61332	3.66498	3.56239	11.4642	10.9686
NR_110682			-1.00205	0.0121245	0.0107336	0.0136956	0.008268	0.008874
NM_001289164	LOXL3	lysyl oxidase-like 3	-1.37707	0.407993	0.23795	0.69955	0.18471	0.617647
NM_020904	PLEKHA4	pleckstrin homology domain containing, family A (phosphoinositide binding specific) member 4	1.68823	1.72003	2.13878	1.38326	3.37743	1.60739
NM_006206	PDGFRA	platelet-derived growth factor receptor, alpha polypeptide	-2.46174	5.26392	4.65404	5.95372	23.9382	61.086
NM_030971	SFXN3	sideroflexin 3	1.04148	4.87982	4.90923	4.8506	28.8609	28.1172
NR_109843	SSFA2	sperm specific antigen 2	-1.14392	3.12991	3.03442	3.22841	7.06738	8.52673
NM_015319	TENC1	tensin like C1 domain containing phosphatase (tensin 2)	-1.05817	0.772457	0.73275	0.814315	0.668372	0.749026
NM_001170779	FAM122C	family with sequence similarity 122C	1.0489	0.243617	0.280482	0.211597	0.219845	0.154142
NM_005402	RALA	v-ral simian leukemia viral oncogene homolog A (ras related)	-1.14223	5.55217	5.45708	5.64893	42.5107	49.8468
NM_020156	C1GALT1	core 1 synthase, glycoprotein-N-acetylgalactosamine 3-beta-galactosyltransferase, 1	1.0856	2.33573	2.39573	2.27724	4.23226	3.89748
NM_001242921	PLTP	phospholipid transfer protein	-1.39873	1.04818	0.833706	1.31782	0.795067	1.48537
NM_004366	CLCN2	chloride channel, voltage-sensitive 2	-1.08275	0.889618	0.834114	0.948815	0.795674	0.912866
NM_198389	PDPN	podoplanin	-1.14655	2.29656	2.20003	2.39733	3.55163	4.30051
NM_001301099			1	1.44e-06	1.44e-06	1.44e-06	1e-06	1e-06
NM_201524	GPR56	G protein-coupled receptor 56	-1.07286	0.00821369	0.0006606	0.102126	0.000522	0.071217
NM_001145646	APH1B	APH1B gamma secretase subunit	1.0442	0.478305	0.510521	0.448121	0.429306	0.360057
NM_006495	EVI2B	ecotropic viral integration site 2B	1.41899	0.874996	1.16312	0.658247	1.25864	0.572075
NM_001017371	SP3	Sp3 transcription factor	-1.17288	3.57584	3.46266	3.69272	9.86248	12.1818
NM_032444	SLX4	SLX4 structure-specific endonuclease subunit	-1.1359	1.49562	1.40652	1.59035	1.6493	2.01115
NM_021957	GYS2	glycogen synthase 2 (liver)	-1.02284	0.0235459	0.0123402	0.0449269	0.009241	0.029817
NM_000462	UBE3A	ubiquitin protein ligase E3A	-1.49327	0.484748	0.275243	0.85372	0.215212	0.790757
NM_001136049	LMLN	leishmanolysin-like (metallopeptidase M8 family)	1.03061	1.11737	1.13933	1.09583	1.22148	1.1155
NM_001131036	ZCCHC9	zinc finger, CCHC domain containing 9	-1.21023	2.31791	2.18435	2.45964	3.50396	4.52981
NM_001134486	GBP5	guanylate binding protein 5	-1.01022	0.0306038	0.0241351	0.0388064	0.017741	0.025555
NM_032288	FYTTD1	forty-two-three domain containing 1	-1.0559	4.9096	4.87053	4.94899	27.9811	30.0325
NR_024408	PSMD5-AS1	PSMD5 antisense RNA 1 (head to head)	1.24549	1.47129	1.63814	1.32143	2.11919	1.49152
NM_203385	RNH1	ribonuclease/angiogenin inhibitor 1	-1.28114	1.73099	1.56148	1.91891	1.95122	2.79349
NM_001100588	RC3H2	ring finger and CCCH-type domains 2	-1.15723	3.62173	3.51792	3.7286	10.3012	12.5084
NM_017636	TRPM4	transient receptor potential cation channel, subfamily M, member 4	1.46576	2.78878	3.07821	2.52656	7.30911	4.76971
NM_001242675	AHCYL1	adenosylhomocysteinase-like 1	1.03001	1.04669	1.06824	1.02558	1.11979	1.01497
NM_133343	RAD17	RAD17 homolog (S. pombe)	1.33069	0.768042	1.0013	0.589122	1.02155	0.499862
NR_045121	DGCR5	DiGeorge syndrome critical region gene 5 (non-protein coding)	1.07586	0.0732511	0.143013	0.0375192	0.105271	0.024556
NM_001270943	KLF7	Kruppel-like factor 7 (ubiquitous)	-1.37849	0.0149222	0.00048034	0.463571	0.000369	0.374277
NR_034138	RP11-807H7.1	uncharacterized LOC100144602	-1.0181	0.21498	0.20243	0.228309	0.153797	0.167026
NM_001199263	UCHL5	ubiquitin carboxyl-terminal hydrolase L5	-1.03941	2.52971	2.50198	2.55775	4.65665	4.90279
NM_048368	CTDP1	CTD (carboxy-terminal domain, RNA polymerase II, polypeptide A) phosphatase, subunit 1	1.23561	1.3584	1.51955	1.21433	1.86018	1.3043
NM_001276725	C11orf74	chromosome 11 open reading frame 74	1.17542	0.0042824	0.23326	7.862e-05	0.180504	5.3e-05
NM_001135740	PNCK	pregnancy up-regulated nonubiquitous CaM kinase	1.71266	0.41227	0.954337	0.178099	0.955666	0.129255
NM_024017	HOXB9	homeobox B9	1.00514	0.0377989	0.0416798	0.0342794	0.030992	0.022405
NM_178571	TBC1D26	TBC1 domain family, member 26	1.00893	0.0261178	0.0333069	0.0204803	0.025008	0.013421
NM_004846	EIF4E2	eukaryotic translation initiation factor 4E family member 2	1.12508	5.08748	5.1732	5.00318	34.8777	31.318
NR_109819	NR2F1-AS1	NR2F1 antisense RNA 1	-1.08767	1.15381	1.09478	1.21603	1.15799	1.30588
NM_181657	LTB4R	leukotriene B4 receptor	-1.15374	1.28092	1.18191	1.38823	1.28635	1.61563
NM_001897	CSPG4	chondroitin sulfate proteoglycan 4	1.61819	3.69106	4.05455	3.36017	15.3288	9.42452
NR_024576	SEC61A2	Sec61 alpha 2 subunit (S. cerevisiae)	-1.4387	0.0850193	0.0134305	0.538199	0.009997	0.447123
NM_005445	SMC3	structural maintenance of chromosomes 3	-1.35041	4.05702	3.84611	4.27951	13.2075	18.8322
NM_016848	SHC3	SHC (Src homology 2 domain containing) transforming protein 3	1.06205	1.21308	1.25728	1.17044	1.40374	1.2319
NM_001130482	VRK2	vaccinia related kinase 2	1.03162	0.898397	0.921134	0.876222	0.91433	0.818436
NM_001029863	C6orf120	chromosome 6 open reading frame 120	1.1655	3.89989	4.01193	3.79098	14.8707	13.0768
NM_001098536	USP5	ubiquitin specific peptidase 5 (isopeptidase T)	-1.31107	1.75778	1.57324	1.96398	1.97886	2.91473
NM_178237	EXOC1	exocyst complex component 1	1.16933	2.93692	3.05193	2.82624	7.16064	6.15801
NM_001039477	THEMIS2	thymocyte selection associated family member 2	1.39033	0.628635	0.909791	0.434366	0.900195	0.347472
NM_001270622	SLC16A7	solute carrier family 16 (monocarboxylate transporter), member 7	1	2.88188e-05	3.03e-05	2.741e-05	2.1e-05	1.9e-05
NM_001286645	ADD1	adducin 1 (alpha)	-1.2088	0.691633	0.568242	0.841817	0.487509	0.777836
NM_001682	ATP2B1	ATPase, Ca++ transporting, plasma membrane 1	1.10699	5.32777	5.4016	5.25495	40.8997	37.4786
NR_110543			-1.05613	0.560174	0.522165	0.60095	0.440677	0.511425
NM_032038	SPNS1	spinster homolog 1 (Drosophila)	1.04513	4.43779	4.46974	4.40606	20.8657	20.5595
NM_001098783	RPP14	ribonuclease P/MRP 14kDa subunit	1.33663	1.08652	1.31579	0.897196	1.49763	0.844034
NM_005573	LMNB1	lamin B1	-1.98649	3.90276	3.43893	4.42915	9.68807	20.8722
NM_013246	CLCF1	cardiotrophin-like cytokine factor 1	-1.46109	3.25371	2.99166	3.53871	6.84921	10.781
NM_001128839	CACNA1D	calcium channel, voltage-dependent, L type, alpha 1D subunit	-1.00153	0.00479638	0.0038177	0.00602596	0.003386	0.003307
NM_032558	HIATL1	hippocampus abundant transcript-like 1	-1.01648	4.93026	4.91849	4.94206	29.0926	29.8589
NM_001193417	DDX3X	DEAD (Asp-Glu-Ala-Asp) box helicase 3, X-linked	-1.09893	0.226492	0.168444	0.304542	0.125663	0.230483
NM_001257240	ALG13	ALG13, UDP-N-acetylglucosaminyltransferase subunit	1.41487	0.977869	1.25974	0.759069	1.40816	0.684771
NM_014703	VPRBP	Vpr (HIV-1) binding protein	-1.07526	2.17255	2.12084	2.22552	3.31851	3.72772
NM_203351	MAP3K3	mitogen-activated protein kinase kinase kinase 3	1.03847	1.78325	1.81069	1.75623	2.50695	2.37187
NM_001243752	C7orf49	chromosome 7 open reading frame 49	-1.01713	1.00034	0.988159	1.01266	1.00336	0.99701
NR_026993	LOC90834	uncharacterized protein BC001742	-1.23936	0.967297	0.824808	1.1344	0.781576	1.17547
NM_001282440	GNA12	guanine nucleotide binding protein (G protein) alpha 12	-1.00559	0.211256	0.207274	0.215314	0.158116	0.156959
NR_028335	LOC284009	uncharacterized LOC284009	-1.0722	0.123613	0.0831632	0.183737	0.061788	0.133444
NR_024252	FAM86HP	family with sequence similarity 86, member H, pseudogene	-1.10163	0.666806	0.600631	0.740271	0.521679	0.6642
NM_001159936	EBNA1BP2	EBNA1 binding protein 2	-1.27596	0.256595	0.135244	0.486831	0.099468	0.397055
NM_001282727	SLC25A17	solute carrier family 25 (mitochondrial carrier; peroxisomal membrane protein, 34kDa), member 17	1.26103	0.341444	0.547532	0.212926	0.466076	0.155455
NM_016454	EMC4	ER membrane protein complex subunit 4	-1.07079	5.60341	5.55429	5.65296	45.4231	49.9553
NM_004855	PIGB	phosphatidylinositol glycan anchor biosynthesis, class B	1.12045	2.61128	2.69461	2.53053	5.44957	4.78576
NM_001282909	CCT8	chaperonin containing TCP1, subunit 8 (theta)	1	4.97648e-05	5.049e-05	4.905e-05	3.5e-05	3.4e-05
NM_138962	MSI2	musashi RNA-binding protein 2	1.02066	3.48832	3.5031	3.4736	10.186	10.269
NM_001184743	PGBD1	piggyBac transposable element derived 1	-1.02977	0.976545	0.955612	0.997937	0.957291	0.977434
NR_026981	RPL23AP82	ribosomal protein L23a pseudogene 82	-1.33107	1.89598	1.70088	2.11346	2.25906	3.35479
NR_002728	KCNQ1OT1	KCNQ1 opposite strand/antisense transcript 1 (non-protein coding)	1.00495	0.175634	0.179235	0.172105	0.134316	0.124848
NM_012319	SLC39A6	solute carrier family 39 (zinc transporter), member 6	-1.08327	5.05337	4.996	5.1114	30.6842	33.7694
NM_001242698	RP1-257A7.4	uncharacterized LOC100130357	-1.05814	0.0824019	0.0511689	0.132699	0.037857	0.095263
NM_032786	ZC3H10	zinc finger CCCH-type containing 10	1.13663	1.46663	1.56192	1.37716	1.95222	1.59477
NM_001145256	IRAK4	interleukin-1 receptor-associated kinase 4	-1.63224	0.905236	0.618357	1.32521	0.540472	1.49791
NR_024236	C1orf140	uncharacterized LOC400804	1.04326	0.0313745	0.0743413	0.0132411	0.055504	0.008539
NM_207311	CCDC64	coiled-coil domain containing 64	1.58137	0.810694	1.2061	0.54492	1.32386	0.454295
NM_001166349	SLC26A11	solute carrier family 26 (anion exchanger), member 11	1.78039	0.806056	1.32321	0.491022	1.51014	0.400684
NR_110919			-1.08875	0.148988	0.0997824	0.222459	0.073775	0.162519
NM_001197218	PDE4D	phosphodiesterase 4D, cAMP-specific	-1.00669	0.667277	0.662485	0.672104	0.589316	0.587092
NM_001142806	SLC6A8	solute carrier family 6 (neurotransmitter transporter), member 8	2.57701	0.0877275	1.37131	0.00561223	1.58865	0.00309
NM_001201547	SLC16A4	solute carrier family 16, member 4	1.10209	2.42253	2.49367	2.35343	4.62616	4.14976
NM_001169125	AFF2	AF4/FMR2 family, member 2	1.00162	5.80153e-05	0.00233734	1.44e-06	0.001977	1e-06
NM_006600	NUDC	nudC nuclear distribution protein	-1.10726	5.33437	5.26137	5.40837	37.0421	41.9024
NM_022486	SUSD1	sushi domain containing 1	1.1344	2.68222	2.77472	2.59279	5.80663	5.04985
NM_019892	INPP5E	inositol polyphosphate-5-phosphatase, 72 kDa	-1.14839	2.51051	2.41269	2.6123	4.29706	5.13094
NM_001025107	ADAR	adenosine deaminase, RNA-specific	1.04115	4.74928	4.77846	4.72028	26.1832	25.5362
NR_033835	PIGA	phosphatidylinositol glycan anchor biosynthesis, class A	-1.22724	0.297074	0.184061	0.479477	0.138385	0.389517
NM_004083	DDIT3	DNA-damage-inducible transcript 3	1.73408	3.16653	3.58842	2.79425	10.8785	5.97569
NM_001282941	RTKN2	rhotekin 2	-1.92787	1.35094	0.958014	1.90502	0.961285	2.75297
NM_033224	PURB	purine-rich element binding protein B	1.01065	3.68623	3.69388	3.67859	11.6989	12.0368
NM_002338	LSAMP	limbic system-associated membrane protein	-1.12984	0.0886548	0.0368977	0.213012	0.027713	0.155522
NM_178272	PILRA	paired immunoglobin-like type 2 receptor alpha	-1.01359	0.171405	0.161943	0.18142	0.119936	0.131725
NM_000485	APRT	adenine phosphoribosyltransferase	1.44547	5.25066	5.52316	4.99161	44.3821	31.0422
NM_172312	SPAG8	sperm associated antigen 8	1.05802	0.091804	0.1411	0.0597305	0.103656	0.040837
NM_001142593	ITPK1	inositol-tetrakisphosphate 1-kinase	2.08035	0.556916	1.29612	0.239296	1.46743	0.175172
NM_005780	LHFP	lipoma HMGIC fusion partner	1.3874	4.73793	4.98	4.50762	30.3498	22.0525
NM_001040710	FAM228A	family with sequence similarity 228, member A	1.23897	0.131754	0.357669	0.0485339	0.285203	0.032402
NM_001290039			1.02312	0.184296	0.201516	0.168547	0.153056	0.122155
NM_001278194	GANAB	glucosidase, alpha; neutral AB	-1.32026	0.98143	0.801271	1.2021	0.753264	1.28407
NM_001164271	DLC1	deleted in liver cancer 1	-1.22791	3.28989	3.14512	3.44132	7.70094	10.0213
NR_102377	TOPORS-AS1	TOPORS antisense RNA 1	1.34659	0.00441703	0.429361	4.544e-05	0.350607	3.2e-05
NM_153329	ALDH16A1	aldehyde dehydrogenase 16 family, member A1	-1.07832	2.79622	2.74235	2.85114	5.65468	6.29917
NM_001007230	SPOP	speckle-type POZ protein	1.24142	0.00551284	0.312091	9.738e-05	0.245772	6.4e-05
NM_145168	SDR42E1	short chain dehydrogenase/reductase family 42E, member 1	-1.31981	0.779821	0.604934	1.00527	0.526237	0.988131
NM_001256838	ZNF382	zinc finger protein 382	1.25447	0.425844	0.619704	0.292628	0.542072	0.220535
NM_014835	OSBPL2	oxysterol binding protein-like 2	1.07676	0.00175469	0.106722	2.885e-05	0.078637	2e-05
NM_001135023	ELMOD3	ELMO/CED-12 domain containing 3	-1.63188	0.806245	0.526976	1.23351	0.445336	1.33234
NR_104346	NEURL3	neuralized E3 ubiquitin protein ligase 3	1.17028	0.00255842	0.226882	2.885e-05	0.1746	2e-05
NM_005975	PTK6	protein tyrosine kinase 6	1.00002	0.000109105	0.00012046	9.882e-05	8.9e-05	6.5e-05
NM_001195536	CHMP5	charged multivesicular body protein 5	-1.33251	0.232549	0.104307	0.518458	0.077177	0.427875
NM_005623	CCL8	chemokine (C-C motif) ligand 8	1.10727	0.13167	0.224304	0.0772927	0.172699	0.052655
NM_002181	IHH	indian hedgehog	-1.00769	0.0650799	0.05979	0.0708379	0.043758	0.048058
NM_001282744	SPATS2L	spermatogenesis associated, serine-rich 2-like	-1.51786	0.399623	0.199291	0.801333	0.151264	0.73211
NR_033997	RNF144A-AS1	RNF144A antisense RNA 1	-1.03748	0.252249	0.227097	0.280188	0.174758	0.209275
NM_001083585	RABEP1	rabaptin, RAB GTPase binding effector protein 1	1.33669	0.00173742	0.418675	7.21e-06	0.340673	5e-06
NR_027083	AFMID	arylformamidase	1.17039	0.589816	0.714131	0.487142	0.647592	0.397211
NM_177964	LYPD6B	LY6/PLAUR domain containing 6B	1.10008	1.27293	1.34359	1.20598	1.5437	1.29017
NM_001282532	ADNP	activity-dependent neuroprotector homeobox	-1.40575	0.324159	0.161065	0.652402	0.119237	0.565711
NM_001256025	ARHGAP22	Rho GTPase activating protein 22	1.00002	2.72729e-05	3.967e-05	1.875e-05	2.7e-05	1.3e-05
NM_001278463	DNM1L	dynamin 1-like	1.17351	2.08246	2.20107	1.97024	3.55559	2.92948
NM_020911	PLXNA4	plexin A4	-1.00794	0.0138897	0.00931224	0.0207172	0.007343	0.013621
NM_001031693	HHLA3	HERV-H LTR-associating 3	1.2838	1.37335	1.56533	1.20491	1.95933	1.28877
NM_001199837	SNX10	sorting nexin 10	1.35024	0.0119412	0.433541	0.0003289	0.354664	0.000207
NM_014670	BZW1	basic leucine zipper and W2 domains 1	-1.04762	2.58019	2.54685	2.61396	4.82987	5.13504
NM_001271868	GTF2H3	general transcription factor IIH, polypeptide 3, 34kDa	-1.1517	0.00294522	4.256e-05	0.203814	2.9e-05	0.148277
NM_001113475	NOXRED1	NADP-dependent oxidoreductase domain containing 1	-1.07774	0.0849632	0.0466693	0.154679	0.034593	0.111831
NR_073574	PLEKHH3	pleckstrin homology domain containing, family H (with MyTH4 domain) member 3	1.16916	0.604172	0.727338	0.501862	0.661732	0.411381
NM_001122670	PHKA1	phosphorylase kinase, alpha 1 (muscle)	-1.24067	1.7073	1.55881	1.86993	1.94394	2.66039
NR_103446	TRAM2-AS1	TRAM2 antisense RNA 1 (head to head)	1.36915	1.23166	1.47898	1.02569	1.7823	1.01522
NM_001190442	CAST	calpastatin	-1.03686	2.80641	2.78042	2.83264	5.83159	6.19135
NM_031847	MAP2	microtubule-associated protein 2	1.31686	0.00131128	0.397104	4.33e-06	0.320669	3e-06
NM_000341	SLC3A1	solute carrier family 3 (amino acid transporter heavy chain), member 1	1.03295	1.55746	1.58103	1.53425	1.99407	1.90058
NM_000977	RPL13	ribosomal protein L13	1.37743	6.67474	6.90972	6.44775	117.431	86.6559
NM_198428	BBS9	Bardet-Biedl syndrome 9	1.16936	2.17007	2.28586	2.06015	3.82525	3.18648
NM_152574	TTC39B	tetratricopeptide repeat domain 39B	1.04013	2.01603	2.04461	1.98785	3.11066	2.97605
NM_018351	FGD6	FYVE, RhoGEF and PH domain containing 6	1.02848	1.42066	1.44107	1.40055	1.71749	1.63929
NM_002560	P2RX4	purinergic receptor P2X, ligand-gated ion channel, 4	1.16812	2.76209	2.87646	2.65227	6.25648	5.2984
NM_001025235	TSPAN4	tetraspanin 4	1.16857	4.20968	4.32355	4.09881	18.6659	16.4243
NM_001286056	CNN3	calponin 3, acidic	-1.72159	1.47814	1.13733	1.92107	1.21988	2.7999
NM_014109	ATAD2	ATPase family, AAA domain containing 2	-1.78241	3.75455	3.36071	4.19454	9.12058	17.6566
NM_015429	ABI3BP	ABI family, member 3 (NESH) binding protein	2.46239	1.42846	2.21943	0.919375	3.6081	0.870335
NM_001033564	FAM229B	family with sequence similarity 229, member B	1.21165	1.82943	1.97315	1.69618	2.91466	2.23194
NM_000820	GAS6	growth arrest-specific 6	3.41752	6.48479	7.43158	5.65863	172.284	50.1666
NM_030882	APOL2	apolipoprotein L, 2	1.86208	3.23958	3.71893	2.82201	11.9295	6.13405
NM_015989	CSAD	cysteine sulfinic acid decarboxylase	-1.23447	0.565528	0.43364	0.737529	0.354692	0.660718
NM_001080124	CASP8	caspase 8, apoptosis-related cysteine peptidase	-1.20422	0.707198	0.585741	0.853839	0.504503	0.790996
NM_001290020			-1.59696	1.36898	1.07234	1.74767	1.12495	2.3513
NM_001126055	CASK	calcium/calmodulin-dependent serine protein kinase (MAGUK family)	-1.98637	4.00421	3.53964	4.52977	10.4683	22.4457
NM_153615	RGL4	ral guanine nucleotide dissociation stimulator-like 4	-1.01235	0.94806	0.939247	0.956957	0.937891	0.923252
NM_014679	CEP57	centrosomal protein 57kDa	-1.23487	3.2134	3.06482	3.36918	7.23257	9.49373
NM_001145112	PATL2	protein associated with topoisomerase II homolog 2 (yeast)	-1.01991	0.064949	0.0522694	0.0807044	0.038553	0.055125
NM_016093	RPL26L1	ribosomal protein L26-like 1	-1.08704	4.8877	4.82787	4.94827	27.1289	30.0189
NM_001157	ANXA11	annexin A11	-1.12237	4.32382	4.24135	4.4079	17.6091	20.5866
NM_016224	SNX9	sorting nexin 9	-1.03146	4.35177	4.32948	4.37416	18.7195	20.0744
NR_110044	LOC101926943	uncharacterized LOC101926943	-1.08674	0.204702	0.153313	0.273316	0.11348	0.203839
NM_001010887	ACER2	alkaline ceramidase 2	1.10425	0.873862	0.948321	0.805249	0.947419	0.736908
NM_001288992	TSNAXIP1	translin-associated factor X interacting protein 1	-1.04919	0.085039	0.0571864	0.126457	0.042072	0.090345
NM_001102658	CT62	cancer/testis antigen 62	1.04652	0.0922166	0.130677	0.0650757	0.095947	0.044275
NM_002715	PPP2CA	protein phosphatase 2, catalytic subunit, alpha isozyme	-1.17288	6.03642	5.92249	6.15254	59.4479	70.2844
NM_012282	KCNE1L	KCNE1-like	-1.04205	0.313889	0.285579	0.345006	0.223996	0.266273
NR_033195	ZFAND1	zinc finger, AN1-type domain 1	-1.07381	0.456864	0.408374	0.511112	0.330502	0.420458
NM_001166373	MARCH1	membrane-associated ring finger (C3HC4) 1, E3 ubiquitin protein ligase	1.12755	0.00287189	0.173235	4.761e-05	0.129497	3.3e-05
NM_000169	GLA	galactosidase, alpha	-1.32088	4.27109	4.07506	4.47656	15.5729	21.5612
NM_005775	SORBS3	sorbin and SH3 domain containing 3	1.16258	0.52694	0.646695	0.429361	0.570988	0.342679
NM_001242809	ANKRD6	ankyrin repeat domain 6	-1.10828	0.00247	4.112e-05	0.148368	2.8e-05	0.107139
NM_001040451	RUFY1	RUN and FYVE domain containing 1	-1.09656	1.53208	1.46703	1.60002	1.75904	2.03372
NR_040515	NFKBIB	nuclear factor of kappa light polypeptide gene enhancer in B-cells inhibitor, beta	-1.05089	2.55769	2.52213	2.59375	4.73729	5.05359
NM_018310	BRF2	BRF2, RNA polymerase III transcription initiation factor 50 kDa subunit	1.04187	2.82753	2.85727	2.79809	6.16494	5.99125
NM_001184900	CARD8	caspase recruitment domain family, member 8	-1.03951	0.41072	0.38372	0.43962	0.308137	0.35195
NR_110647			-1.01437	0.0222794	0.0142507	0.0348314	0.010625	0.022755
NM_001143889	BSDC1	BSD domain containing 1	-1.06228	0.273933	0.233795	0.320962	0.181091	0.245601
NM_198973	MKNK1	MAP kinase interacting serine/threonine kinase 1	-1.01905	1.76947	1.7559	1.78313	2.38296	2.4353
NM_001205207	SLC19A1	solute carrier family 19 (folate transporter), member 1	-1.15965	0.0600262	0.015707	0.229397	0.011649	0.167967
NM_005800	USPL1	ubiquitin specific peptidase like 1	-1.04473	2.63647	2.6051	2.66823	5.06839	5.37399
NM_001136472	LITAF	lipopolysaccharide-induced TNF factor	2.03635	6.03593	6.57068	5.54469	93.8933	46.3281
NR_027451	LINC00657	long intergenic non-protein coding RNA 657	1.06002	6.04756	6.08975	6.00566	66.6841	63.596
NR_110227	AC104655.2	uncharacterized LOC101927492	1.04534	1.06134	1.09381	1.02983	1.15667	1.02102
NM_001278195	TEX264	testis expressed 264	1.52393	0.902389	1.25609	0.648288	1.4025	0.562037
NM_002745	MAPK1	mitogen-activated protein kinase 1	1.04358	5.07184	5.10271	5.04117	33.2187	32.1229
NM_013292	MYLPF	myosin light chain, phosphorylatable, fast skeletal muscle	1.07137	0.102486	0.163641	0.0641851	0.121414	0.043583
NM_006486	FBLN1	fibulin 1	-1.13021	5.04349	4.95596	5.13256	29.8754	34.3058
NM_025008	ADAMTSL4	ADAMTS-like 4	1.16608	0.595131	0.716198	0.49453	0.650501	0.40445
NM_001146289	LEPRE1	leucine proline-enriched proteoglycan (leprecan) 1	-1.29316	4.06667	3.88545	4.25635	13.5565	18.4649
NM_016011	MECR	mitochondrial trans-2-enoyl-CoA reductase	-1.01268	1.98888	1.97981	1.99799	2.93477	3.00663
NM_181558	RFC3	replication factor C (activator 1) 3, 38kDa	-1.30151	0.565757	0.406744	0.786935	0.32893	0.715638
NM_001099951	FAM166B	family with sequence similarity 166, member B	1.01756	0.0484317	0.062592	0.0374749	0.045866	0.024542
NM_001300734			-1.47688	0.650527	0.427456	0.990011	0.348672	0.966455
NR_000029	RPL23AP7	ribosomal protein L23a pseudogene 7	-1.33782	0.923978	0.737589	1.15747	0.673975	1.21258
[truncated: 29,627 more rows]
