# Supplementary material for: Differential Expression of Extracellular Matrix and Adhesion Molecules in Fetal-Origin Amniotic Epithelial Cells of Preeclamptic Pregnancy
Source: PLoS One. 2016 May 24;11(5):e0156038. doi: 10.1371/journal.pone.0156038 (PMC4878795; doi:10.1371/journal.pone.0156038)
Supplement: S2 Table — Of 31,625 differentially expressed transcripts, 808 transcripts showing 2.0-fold up- or down-regulation. The expression levels of 305 transcripts were lower and those of 503 transcripts were higher in preeclamptic patients than in controls. (XLSX) [file pone.0156038.s002.xlsx]

## Sheet: Supplementary Table 1
S2 Table. Raw data for 808 differentially expressed transcripts
Transcript	Gene	Description	patient-6ug/normal-6ug.fc	patient-6ug/normal-6ug.volume	N_patient-6ug	N_normal-6ug	FPKM_patient-6ug	FPKM_normal-6ug
NM_001901	CTGF	connective tissue growth factor	-2.20315	9.63233	9.07938	10.2189	559.651	1128.7
NM_002422	MMP3	matrix metallopeptidase 3 (stromelysin 1, progelatinase)	-3.78784	8.83231	7.92371	9.84509	240.167	930.248
NM_004613	TGM2	transglutaminase 2	-2.90101	8.79479	8.06001	9.59657	263.236	737.425
NM_002961	S100A4	S100 calcium binding protein A4	-2.56976	7.79752	7.14637	8.508	140.194	374.207
NM_001848	COL6A1	collagen, type VI, alpha 1	3.31583	7.74151	8.65433	6.92496	400.63	122.766
NM_000358	TGFBI	transforming growth factor, beta-induced, 68kDa	2.59823	7.672	8.39162	7.01409	327.676	128.961
NM_000362	TIMP3	TIMP metallopeptidase inhibitor 3	2.15473	7.57204	8.14601	7.03851	279.701	130.643
NM_001849	COL6A2	collagen, type VI, alpha 2	2.89133	7.52607	8.3308	6.79907	312.64	110.404
NM_016147	PPME1	protein phosphatase methylesterase 1	-2.53727	7.47075	6.82924	8.17252	111.953	290.263
NM_057166	COL6A3	collagen, type VI, alpha 3	2.54012	7.42147	8.12433	6.77943	276.118	109.678
NM_002889	RARRES2	retinoic acid receptor responder (tazarotene induced) 2	-2.78683	7.237	6.53536	8.01398	91.3074	259.898
NM_005063	SCD	stearoyl-CoA desaturase (delta-9-desaturase)	3.39301	7.09686	8.03266	6.27009	256.157	76.3217
NM_002213	ITGB5	integrin, beta 5	-2.05695	7.04381	6.54274	7.58325	92.0289	189.535
NR_023344	RNU6ATAC	RNA, U6atac small nuclear (U12-dependent splicing)	-3.83835	6.97429	6.07122	8.0117	65.7451	259.445
NM_002273	KRT8	keratin 8	3.08562	6.70223	7.56412	5.93856	188.204	60.5984
NM_201526	ISLR	immunoglobulin superfamily containing leucine-rich repeat	-2.85776	6.5242	5.81058	7.32547	54.4605	158.973
NM_000820	GAS6	growth arrest-specific 6	3.41752	6.48479	7.43158	5.65863	172.284	50.1666
NM_001291861			-2.03901	6.43361	5.94017	6.96804	60.1091	124.787
NM_001145160	TPM4	tropomyosin 4	2.14781	6.37347	6.94872	5.84585	121.379	57.1872
NM_000422	KRT17	keratin 17	4.76006	6.3256	7.55044	5.29946	186.976	38.8143
NM_003486	SLC7A5	solute carrier family 7 (amino acid transporter light chain, L system), member 5	2.10283	6.32415	6.88301	5.81068	116.001	55.8049
NM_181501	ITGA1	integrin, alpha 1	-2.54942	6.3222	5.68305	7.03323	49.7954	130.497
NM_000916	OXTR	oxytocin receptor	3.09752	6.2087	7.07759	5.44648	134.861	43.0984
NM_003247	THBS2	thrombospondin 2	3.36747	6.06734	7.00606	5.2544	127.023	37.4726
NM_001136472	LITAF	lipopolysaccharide-induced TNF factor	2.03635	6.03593	6.57068	5.54469	93.8933	46.3281
NM_002038	IFI6	interferon, alpha-inducible protein 6	5.39608	6.01985	7.35738	4.92547	163.877	29.5462
NM_024576	OGFRL1	opioid growth factor receptor-like 1	-3.16715	5.97606	5.20205	6.86523	35.5119	116.536
NM_002402	MEST	mesoderm specific transcript	-4.29956	5.97094	5.01083	7.11502	31.072	137.801
NM_002421	MMP1	matrix metallopeptidase 1 (interstitial collagenase)	-2.85053	5.93475	5.22705	6.73828	36.249	106.657
NM_138455	CTHRC1	collagen triple helix repeat containing 1	2.61147	5.89519	6.62815	5.24329	98.0118	37.1418
NM_020351	COL8A1	collagen, type VIII, alpha 1	3.70776	5.89213	6.91274	5.0222	117.484	31.718
NM_001135935	POSTN	periostin, osteoblast specific factor	2.52473	5.86805	6.57402	5.23789	94.1592	36.9982
NM_005542	INSIG1	insulin induced gene 1	3.15844	5.83947	6.72771	5.0685	103.872	32.8343
NM_001128206	SULF1	sulfatase 1	-3.25755	5.82784	5.03788	6.74166	31.6118	106.782
NM_058179	PSAT1	phosphoserine aminotransferase 1	2.32145	5.79399	6.43327	5.21824	85.5201	36.5475
NM_022164	TINAGL1	tubulointerstitial nephritis antigen-like 1	2.37864	5.76387	6.42273	5.1726	84.806	35.2717
NM_002403	MFAP2	microfibrillar-associated protein 2	-2.12461	5.72283	5.20499	6.29218	35.5788	76.959
NM_014059	RGCC	regulator of cell cycle	2.30186	5.62578	6.25923	5.05643	75.3824	32.5135
NM_002165	ID1	inhibitor of DNA binding 1, dominant negative helix-loop-helix protein	-2.507	5.61846	4.99446	6.32042	30.6412	78.7176
NM_002999	SDC4	syndecan 4	2.56979	5.58824	6.31039	4.94873	78.7385	30.0264
NM_006745	MSMO1	methylsterol monooxygenase 1	2.39874	5.54806	6.21499	4.95271	73.099	30.1276
NM_006169	NNMT	nicotinamide N-methyltransferase	3.95593	5.52057	6.60099	4.61698	95.6326	23.7994
NM_000526	KRT14	keratin 14	3.64828	5.50758	6.51976	4.65254	90.1551	24.3724
NM_007034	DNAJB4	DnaJ (Hsp40) homolog, subfamily B, member 4	3.2955	5.45413	6.3818	4.6613	82.7108	24.5507
NM_019554	S100A4	S100 calcium binding protein A4	-3.07985	5.45401	4.70261	6.32547	24.7845	78.9355
NM_001255	CDC20	cell division cycle 20	-2.08886	5.41716	4.9118	5.97452	28.9239	62.0084
NM_001128205	SULF1	sulfatase 1	-3.32262	5.35817	4.56157	6.29389	22.2189	77.0614
NM_001135822	FDPS	farnesyl diphosphate synthase	2.02947	5.35599	5.89082	4.86972	57.7018	28.5001
NM_052889	CARD16	caspase recruitment domain family, member 16	-2.08874	5.34812	4.84313	5.90576	27.3935	59.3601
NM_001135936	POSTN	periostin, osteoblast specific factor	3.14588	5.3106	6.2013	4.54783	72.3462	22.7835
NM_001323	CST6	cystatin E/M	3.74117	5.26778	6.30481	4.40132	78.3424	20.4724
NM_021727	FADS3	fatty acid desaturase 3	2.02571	5.26458	5.79836	4.77994	54.0311	26.7419
NM_006206	PDGFRA	platelet-derived growth factor receptor, alpha polypeptide	-2.46174	5.26392	4.65404	5.95372	23.9382	61.086
NM_001164097	VCAN	versican	-2.65571	5.1973	4.54028	5.94938	21.9229	60.9142
NM_000599	IGFBP5	insulin-like growth factor binding protein 5	2.46897	5.19504	5.88775	4.58383	57.5441	23.2666
NM_014583	LMCD1	LIM and cysteine-rich domains 1	2.06851	5.14128	5.69225	4.64365	50.0516	24.2347
NM_001711	BGN	biglycan	3.0886	5.14126	6.0187	4.39175	63.5121	20.3117
NM_001360	DHCR7	7-dehydrocholesterol reductase	2.3907	5.0754	5.74291	4.48548	51.8951	21.689
NM_001311	CRIP1	cysteine-rich protein 1 (intestinal)	2.52647	5.05904	5.77159	4.43446	52.8145	20.9309
NM_002521	NPPB	natriuretic peptide B	2.23169	5.05858	5.67068	4.51255	49.2166	22.1417
NM_023009	MARCKSL1	MARCKS-like 1	-2.35139	5.03478	4.45566	5.68917	20.6633	51.2544
NM_000862	HSD3B1	hydroxy-delta-5-steroid dehydrogenase, 3 beta- and steroid delta-isomerase 1	3.9973	5.03122	6.12905	4.13003	68.8097	16.849
NM_005242	F2RL1	coagulation factor II (thrombin) receptor-like 1	-2.4396	5.01249	4.41028	5.69692	19.9113	51.4955
NM_001150	ANPEP	alanyl (membrane) aminopeptidase	2.47322	5.01035	5.70594	4.39955	50.4776	20.4473
NM_005562	LAMC2	laminin, gamma 2	2.65454	4.99035	5.74402	4.33556	51.9355	19.56
NM_014344	FJX1	four jointed box 1 (Drosophila)	-2.35979	4.96499	4.38414	5.62279	19.549	48.9852
NM_199511	CCDC80	coiled-coil domain containing 80	2.33094	4.95019	5.59814	4.37723	46.859	20.1153
NM_001128204	SULF1	sulfatase 1	-2.94275	4.94771	4.23001	5.78717	17.4659	54.9498
NM_000494	COL17A1	collagen, type XVII, alpha 1	2.65039	4.94229	5.69515	4.28895	50.2058	18.9143
NM_001999	FBN2	fibrillin 2	3.77469	4.91597	5.96666	4.0503	61.4929	15.857
NM_003107	SOX4	SRY (sex determining region Y)-box 4	-2.489	4.91298	4.29903	5.6146	18.3533	48.6634
NM_002425	MMP10	matrix metallopeptidase 10 (stromelysin 2)	-2.86591	4.86028	4.15976	5.67876	16.5886	50.8196
NM_001206602	CHN1	chimerin 1	2.9716	4.84208	5.69102	4.11978	50.0006	16.7207
NM_021229	NTN4	netrin 4	3.56509	4.83964	5.84271	4.00877	55.6818	15.3757
NM_000227	LAMA3	laminin, alpha 3	2.17715	4.83702	5.43069	4.30825	41.6658	19.1458
NM_001850	COL8A1	collagen, type VIII, alpha 1	4.188	4.78127	5.92475	3.85848	59.5245	13.7046
NM_006379	SEMA3C	sema domain, immunoglobulin domain (Ig), short basic domain, secreted, (semaphorin) 3C	2.04119	4.78004	5.32237	4.29296	38.5196	18.9631
NM_004552	NDUFS5	NADH dehydrogenase (ubiquinone) Fe-S protein 5, 15kDa (NADH-coenzyme Q reductase)	-3.78513	4.772	3.90747	5.82781	13.7634	56.5209
NM_001004439	ITGA11	integrin, alpha 11	2.03828	4.75813	5.29946	4.2721	37.954	18.7275
NM_139164	STARD4	StAR-related lipid transfer (START) domain containing 4	2.29478	4.73478	5.37172	4.17336	39.9974	17.3414
NM_145901	HMGA1	high mobility group AT-hook 1	-2.82406	4.62959	3.94089	5.43866	14.1388	42.8163
NM_133503	DCN	decorin	2.30377	4.60291	5.24411	4.04011	36.6529	15.7186
NM_004369	COL6A3	collagen, type VI, alpha 3	3.1174	4.59369	5.48651	3.84616	43.2467	13.5579
NM_002543	OLR1	oxidized low density lipoprotein (lectin-like) receptor 1	2.11423	4.59062	5.16234	4.08221	34.6368	16.2489
NM_020428	SLC44A2	solute carrier family 44 (choline transporter), member 2	2.14273	4.57825	5.16086	4.06141	34.6054	15.995
NM_000228	LAMB3	laminin, beta 3	2.42189	4.52943	5.21222	3.93609	35.8107	14.5309
NM_019058	DDIT4	DNA-damage-inducible transcript 4	4.56098	4.5098	5.73543	3.54608	51.701	10.8323
NM_021102	SPINT2	serine peptidase inhibitor, Kunitz type, 2	2.69767	4.47437	5.24713	3.81541	36.73	13.2977
NM_005545	ISLR	immunoglobulin superfamily containing leucine-rich repeat	-2.69346	4.36954	3.71288	5.14234	11.8616	34.4817
NM_018476	BEX1	brain expressed, X-linked 1	5.17193	4.30929	5.6547	3.28399	48.7158	8.88799
NM_057159	LPAR1	lysophosphatidic acid receptor 1	2.37259	4.29026	4.95852	3.71206	29.9132	12.3613
NM_058174	COL6A2	collagen, type VI, alpha 2	2.95417	4.26527	5.11762	3.55487	33.4787	10.9057
NM_005630	SLCO2A1	solute carrier organic anion transporter family, member 2A1	2.65375	4.25197	5.01388	3.60585	31.111	11.3368
NM_003670	BHLHE40	basic helix-loop-helix family, member e40	2.22032	4.24451	4.85872	3.70795	27.8031	12.321
NM_001288995	IFI27	interferon, alpha-inducible protein 27	3.53769	4.23267	5.24108	3.41827	36.5417	9.87357
NM_020799	STAMBPL1	STAM binding protein-like 1	-2.1897	4.2317	3.70393	4.83466	11.7787	27.8555
NM_015194	MYO1D	myosin ID	2.09037	4.22902	4.79422	3.73045	26.5561	12.5211
NM_031476	CRISPLD2	cysteine-rich secretory protein LCCL domain containing 2	2.24087	4.20495	4.82707	3.66301	27.1072	11.8946
NM_001065	TNFRSF1A	tumor necrosis factor receptor superfamily, member 1A	3.11754	4.20219	5.10169	3.46128	33.2046	10.1795
NM_001785	CDA	cytidine deaminase	2.48992	4.17255	4.88217	3.56607	28.2724	10.9982
NM_003896	ST3GAL5	ST3 beta-galactoside alpha-2,3-sialyltransferase 5	-2.10554	4.16242	3.65984	4.73403	11.4205	25.8536
NM_022872	IFI6	interferon, alpha-inducible protein 6	3.39759	4.16071	5.13548	3.37097	33.9634	9.50795
NM_139046	MAPK8	mitogen-activated protein kinase 8	-2.17201	4.12697	3.60521	4.72424	11.0109	25.6638
NM_005554	KRT6A	keratin 6A	4.44944	4.1	5.31586	3.16224	38.3662	8.10761
NM_004457	ACSL3	acyl-CoA synthetase long-chain family member 3	2.0376	4.0979	4.64338	3.6165	23.7593	11.4462
NM_147187	TNFRSF10B	tumor necrosis factor receptor superfamily, member 10b	2.05688	4.08791	4.6411	3.60065	23.7188	11.2792
NM_002781	PSG5	pregnancy specific beta-1-glycoprotein 5	2.96269	4.08501	4.94291	3.376	29.6274	9.5522
NM_003480	MFAP5	microfibrillar associated protein 5	2.2737	4.07757	4.71292	3.52787	24.9948	10.6953
NM_005127	CLEC2B	C-type lectin domain family 2, member B	-2.02739	4.07001	3.592	4.61162	10.9148	23.6926
NM_001048201	UHRF1	ubiquitin-like with PHD and ring finger domains 1	-2.03917	3.92354	3.44307	4.47105	9.71497	21.4696
NR_027170	FAM211A-AS1	FAM211A antisense RNA 1	2.03035	3.91989	4.46391	3.44218	20.7722	10.0318
NM_003153	STAT6	signal transducer and activator of transcription 6, interleukin-4 induced	2.14038	3.89901	4.48639	3.38853	21.1333	9.65493
NM_005532	IFI27	interferon, alpha-inducible protein 27	2.12686	3.88389	4.46621	3.37749	20.8309	9.56658
NM_001286665	POSTN	periostin, osteoblast specific factor	2.19697	3.87944	4.48853	3.35301	21.171	9.36078
NM_004563	PCK2	phosphoenolpyruvate carboxykinase 2 (mitochondrial)	2.17306	3.87647	4.47656	3.35683	20.9682	9.39497
NM_002404	MFAP4	microfibrillar-associated protein 4	2.92029	3.86501	4.71462	3.16851	25.0393	8.14931
NM_144497	AKAP12	A kinase (PRKA) anchor protein 12	2.24712	3.8627	4.49064	3.32257	21.2112	9.13821
NM_002615	SERPINF1	serpin peptidase inhibitor, clade F (alpha-2 antiplasmin, pigment epithelium derived factor), member 1	2.67317	3.8439	4.61807	3.19951	23.299	8.34333
NM_017549	EPDR1	ependymin related 1	-2.94073	3.8253	3.12554	4.68172	7.58763	24.972
NM_001278438	FNDC3A	fibronectin type III domain containing 3A	-2.4061	3.77718	3.19656	4.46326	8.01441	21.3601
NM_015170	SULF1	sulfatase 1	-2.63851	3.75967	3.12439	4.52411	7.58274	22.3075
NM_000888	ITGB6	integrin, beta 6	2.62415	3.75504	4.51491	3.12306	21.561	7.84945
NM_004117	FKBP5	FK506 binding protein 5	3.52745	3.74247	4.76067	2.94204	25.8578	6.76886
NM_004360	CDH1	cadherin 1, type 1, E-cadherin (epithelial)	2.60499	3.74166	4.49551	3.11423	21.2827	7.80115
NM_006634	VAMP5	vesicle-associated membrane protein 5	3.06876	3.71436	4.61023	2.99257	23.1706	7.06506
NM_001143963	L1CAM	L1 cell adhesion molecule	3.49461	3.70792	4.71875	2.91362	25.1476	6.62988
NM_000902	MME	membrane metallo-endopeptidase	2.59331	3.69058	4.44145	3.06666	20.447	7.51447
NM_001289746			2.3595	3.65511	4.32644	3.08796	18.6959	7.64445
NM_005195	CEBPD	CCAAT/enhancer binding protein (C/EBP), delta	2.13263	3.64277	4.22983	3.13719	17.4636	7.94424
NM_001286760	CERCAM	cerebral endothelial cell adhesion molecule	2.41957	3.64188	4.33461	3.05986	18.8153	7.46905
NM_032211	LOXL4	lysyl oxidase-like 4	4.77754	3.63907	4.93806	2.68179	29.565	5.43889
NM_024709	C1orf115	chromosome 1 open reading frame 115	3.20476	3.63461	4.57055	2.89033	22.4045	6.49529
NM_138780	SYTL5	synaptotagmin-like 5	-3.19763	3.59353	2.85156	4.52856	6.13547	22.4173
NM_001142598	P4HA2	prolyl 4-hydroxylase, alpha polypeptide II	2.80747	3.55766	4.37939	2.89012	19.4785	6.49529
NM_139125	MASP1	mannan-binding lectin serine peptidase 1 (C4/C2 activating component of Ra-reactive factor)	2.2537	3.5518	4.18599	3.01369	16.875	7.2032
NM_001920	DCN	decorin	2.78272	3.55006	4.36425	2.88776	19.2224	6.48932
NM_001098272	HMGCS1	3-hydroxy-3-methylglutaryl-CoA synthase 1 (soluble)	2.93784	3.54108	4.40278	2.84803	19.811	6.27747
NM_054012	ASS1	argininosuccinate synthase 1	2.31788	3.53047	4.18857	2.97577	16.8957	6.96926
NM_002633	PGM1	phosphoglucomutase 1	2.0737	3.52958	4.09468	3.04247	15.8025	7.36863
NM_019032	ADAMTSL4	ADAMTS-like 4	3.44521	3.52633	4.52977	2.74518	21.7577	5.74077
NM_004221	IL32	interleukin 32	3.94452	3.52492	4.65121	2.67136	23.9109	5.38558
NM_001642	APLP2	amyloid beta (A4) precursor-like protein 2	-2.41848	3.52128	2.94139	4.2155	6.59861	17.897
NM_000395	CSF2RB	colony stimulating factor 2 receptor, beta, low-affinity (granulocyte-macrophage)	-4.03834	3.49992	2.63499	4.64876	5.19496	24.3106
NM_001135690	PENK	proenkephalin	-2.32487	3.49153	2.93559	4.15274	6.57417	17.0968
NM_001166247	GRIK2	glutamate receptor, ionotropic, kainate 2	-2.07302	3.47018	2.98393	4.03567	6.80756	15.679
NM_001166358	SHMT2	serine hydroxymethyltransferase 2 (mitochondrial)	2.16189	3.46867	4.06912	2.95683	15.496	6.84404
NM_004878	PTGES	prostaglandin E synthase	2.14818	3.4653	4.06047	2.95736	15.3993	6.84834
NM_001204813	NT5E	5'-nucleotidase, ecto (CD73)	-2.05337	3.4623	2.98199	4.01998	6.79949	15.4941
NM_007289	MME	membrane metallo-endopeptidase	4.0736	3.44415	4.60323	2.57693	23.0359	4.98568
NM_031207	HYI	hydroxypyruvate isomerase (putative)	-2.01883	3.44286	2.9732	3.98672	6.75331	15.1289
NM_178497	C4orf26	chromosome 4 open reading frame 26	2.40741	3.43237	4.12412	2.85664	16.1102	6.32702
NM_033520	C19orf33	chromosome 19 open reading frame 33	3.1334	3.42306	4.34467	2.69694	18.9308	5.50811
NM_000623	BDKRB2	bradykinin receptor B2	2.71357	3.399	4.19454	2.75434	16.9692	5.77928
NM_014220	TM4SF1	transmembrane 4 L six family member 1	-2.31183	3.39402	2.84292	4.05195	6.09906	15.8792
NM_001079818	ITGA6	integrin, alpha 6	-2.31693	3.39336	2.84096	4.05317	6.09048	15.8964
NM_001161708	SYNC	syncoilin, intermediate filament protein	2.27223	3.39293	4.03625	2.85214	15.1395	6.30359
NM_004385	VCAN	versican	-2.87852	3.36802	2.69063	4.21596	5.43539	17.9015
NM_006933	SLC5A3	solute carrier family 5 (sodium/myo-inositol cotransporter), member 3	-2.01936	3.36642	2.89743	3.91132	6.36328	14.296
NM_006142	SFN	stratifin	2.05494	3.36441	3.92384	2.88474	13.9574	6.47761
NM_003784	SERPINB7	serpin peptidase inhibitor, clade B (ovalbumin), member 7	-2.01081	3.35818	2.89188	3.89966	6.34036	14.1765
NM_021195	CLDN6	claudin 6	2.87316	3.35507	4.20168	2.67904	17.0546	5.42287
NM_001198	PRDM1	PR domain containing 1, with ZNF domain	-2.34153	3.34429	2.78642	4.01387	5.86008	15.4201
NM_001823	CKB	creatine kinase, brain	-2.93697	3.33412	2.64633	4.20066	5.24461	17.7348
NM_002048	GAS1	growth arrest-specific 1	2.28428	3.31037	3.95944	2.7677	14.3112	5.84022
NM_005397	PODXL	podocalyxin-like	-2.85991	3.30231	2.6302	4.14617	5.17742	17.0115
NR_052852	MARCKSL1	MARCKS-like 1	-2.20168	3.30132	2.78075	3.91935	5.83378	14.3598
NM_012342	BAMBI	BMP and activin membrane-bound inhibitor	2.23715	3.2777	3.90959	2.74793	13.7865	5.75328
NM_004089	TSC22D3	TSC22 domain family, member 3	3.26014	3.27643	4.23798	2.53305	17.5612	4.79438
NM_000426	LAMA2	laminin, alpha 2	2.4471	3.26357	3.97234	2.68127	14.4472	5.43634
NR_003045	SNORD17	small nucleolar RNA, C/D box 17	-2.2527	3.26057	2.72695	3.89861	5.59208	14.1662
NM_001915	CYB561	cytochrome b561	2.00607	3.25925	3.7999	2.79552	12.7106	5.98327
NM_002130	HMGCS1	3-hydroxy-3-methylglutaryl-CoA synthase 1 (soluble)	2.24778	3.24507	3.88149	2.71299	13.5139	5.57619
NM_003745	SOCS1	suppressor of cytokine signaling 1	3.77939	3.23255	4.3309	2.41275	18.747	4.35271
NM_001284301	ANLN	anillin, actin binding protein	-2.07184	3.23245	2.74942	3.80033	5.68967	13.1504
NM_001166265	LTBP1	latent transforming growth factor beta binding protein 1	3.19072	3.22147	4.16536	2.49148	16.6551	4.63028
NM_001998	FBLN2	fibulin 2	5.0225	3.19556	4.56523	2.23682	22.3064	3.7612
NM_153636	CPNE7	copine VII	5.38475	3.18815	4.62607	2.19719	23.4569	3.63086
NR_002766	MEG3	maternally expressed 3 (non-protein coding)	2.48696	3.18005	3.90444	2.59006	13.7258	5.03861
NM_001040167	LFNG	LFNG O-fucosylpeptide 3-beta-N-acetylglucosaminyltransferase	2.39677	3.1767	3.86922	2.60812	13.4024	5.11274
NM_001172828	YTHDF2	YTH domain family, member 2	-2.09353	3.1755	2.68695	3.75288	5.41596	12.7181
NM_181703	GJA5	gap junction protein, alpha 5, 40kDa	2.82497	3.17463	4.01094	2.5127	14.8545	4.71402
NM_001079539	XBP1	X-box binding protein 1	2.21682	3.17079	3.79661	2.64812	12.6739	5.28004
NM_198244	EIF4G1	eukaryotic translation initiation factor 4 gamma, 1	-2.31431	3.17052	2.62249	3.83308	5.14834	13.4353
NM_014568	GALNT5	UDP-N-acetyl-alpha-D-galactosamine:polypeptide N-acetylgalactosaminyltransferase 5 (GalNAc-T5)	3.50161	3.15101	4.18213	2.37411	16.8287	4.21892
NM_020311	ACKR3	atypical chemokine receptor 3	2.25041	3.14063	3.77976	2.60957	12.4919	5.12065
NM_022572	PNKD	paroxysmal nonkinesigenic dyskinesia	2.45166	3.12349	3.83665	2.54289	13.1025	4.83824
NM_005126	NR1D2	nuclear receptor subfamily 1, group D, member 2	-2.0648	3.11677	2.63735	3.68335	5.20847	12.0868
NM_001278586	CORIN	corin, serine peptidase	9.11218	3.06023	5.04434	1.85654	31.79	2.6273
NM_006952	UPK1B	uroplakin 1B	4.58121	3.02509	4.31601	2.12028	18.5533	3.37881
NM_198242	EIF4G1	eukaryotic translation initiation factor 4 gamma, 1	2.17588	3.02412	3.63648	2.51488	11.258	4.72369
NM_002353	TACSTD2	tumor-associated calcium signal transducer 2	2.36139	3.00829	3.6913	2.45166	11.6716	4.49864
NM_015431	TRIM58	tripartite motif containing 58	2.13063	3.00386	3.59866	2.50738	10.9724	4.68691
NM_017771	PXK	PX domain containing serine/threonine kinase	2.09751	3.00265	3.58416	2.51548	10.8376	4.72539
NM_002487	NDN	necdin, melanoma antigen (MAGE) family member	-4.01642	2.99554	2.15603	4.16194	3.4274	17.1865
NM_004785	SLC9A3R2	solute carrier family 9, subfamily A (NHE3, cation proton antiporter 3), member 3 regulator 2	2.35689	2.98687	3.66867	2.43179	11.5058	4.42858
NM_020127	TUFT1	tuftelin 1	2.2794	2.98479	3.63772	2.44906	11.2623	4.49032
NM_012413	QPCT	glutaminyl-peptide cyclotransferase	3.39939	2.97858	3.98924	2.22397	14.6	3.72208
NM_001174081	NLRP2	NLR family, pyrin domain containing 2	2.98473	2.96473	3.85667	2.27907	13.2973	3.90478
NM_003619	PRSS12	protease, serine, 12 (neurotrypsin, motopsin)	3.17732	2.95151	3.90095	2.23315	13.6921	3.75378
NM_005855	RAMP1	receptor (G protein-coupled) activity modifying protein 1	3.81307	2.94506	4.06475	2.1338	15.4367	3.41388
NM_004165	RRAD	Ras-related associated with diabetes	2.03762	2.93768	3.49566	2.46877	10.1193	4.55797
NM_020848	KIAA1462	KIAA1462	2.15337	2.92164	3.52686	2.42027	10.3626	4.38778
NM_025220	ADAM33	ADAM metallopeptidase domain 33	2.13909	2.92115	3.52069	2.4237	10.3276	4.39986
NR_015379	UCA1	urothelial cancer associated 1 (non-protein coding)	2.22353	2.90969	3.54267	2.38982	10.5031	4.27546
NM_015187	SEL1L3	sel-1 suppressor of lin-12-like 3 (C. elegans)	2.09597	2.9074	3.48981	2.42219	10.0685	4.39348
NM_213645	WARS	tryptophanyl-tRNA synthetase	2.33756	2.89709	3.57363	2.34862	10.7581	4.13567
NM_181724	TMEM119	transmembrane protein 119	14.4229	2.89579	5.40247	1.55218	40.9112	1.93572
NR_120485			-2.0284	2.89146	2.42595	3.4463	4.33759	10.0629
NM_152932	GLT8D1	glycosyltransferase 8 domain containing 1	2.09912	2.88713	3.47115	2.40136	9.93076	4.31595
NM_006587	CORIN	corin, serine peptidase	13.5112	2.87921	5.31562	1.55953	38.3602	1.9496
NM_005602	CLDN11	claudin 11	4.69653	2.876	4.20066	1.96906	17.0468	2.92707
NM_006763	BTG2	BTG family, member 2	2.00489	2.87596	3.42117	2.41764	9.52285	4.37334
NM_001099679	TRIM32	tripartite motif containing 32	-2.07914	2.86964	2.38982	3.4458	4.20657	10.0596
NR_033931	LINC01085	long intergenic non-protein coding RNA 1085	3.18209	2.859	3.81343	2.14345	12.8441	3.44498
NM_001135248	MFAP2	microfibrillar-associated protein 2	-2.76775	2.83964	2.1987	3.66742	3.54809	11.9222
NM_000963	PTGS2	prostaglandin-endoperoxide synthase 2 (prostaglandin G/H synthase and cyclooxygenase)	2.76418	2.83212	3.65897	2.19212	11.4175	3.61211
NM_000954	PTGDS	prostaglandin D2 synthase 21kDa (brain)	5.69476	2.79668	4.3201	1.81047	18.6131	2.509
NM_002426	MMP12	matrix metallopeptidase 12 (macrophage elastase)	-2.35299	2.78486	2.23519	3.46969	3.66002	10.2356
NM_032638	GATA2	GATA binding protein 2	-2.3769	2.78319	2.22786	3.47694	3.63407	10.2951
NM_021958	HLX	H2.0-like homeobox	2.69759	2.78315	3.58957	2.1579	10.8889	3.4941
NM_015689	DENND2A	DENN/MADD domain containing 2A	2.1246	2.77402	3.37037	2.28318	9.18314	3.92068
NM_006509	RELB	v-rel avian reticuloendotheliosis viral oncogene homolog B	2.24753	2.77058	3.41567	2.24733	9.48817	3.7923
NM_022743	SMYD3	SET and MYND domain containing 3	3.75356	2.7655	3.87959	1.97133	13.5018	2.93258
NM_176793	MRPL43	mitochondrial ribosomal protein L43	2.23436	2.76239	3.40254	2.24268	9.38496	3.7781
NM_001004317	LIN28B	lin-28 homolog B (C. elegans)	2.16548	2.75944	3.37251	2.25782	9.19953	3.8237
NM_006227	PLTP	phospholipid transfer protein	2.37786	2.748	3.44297	2.19331	9.71461	3.61575
NM_001100	ACTA1	actin, alpha 1, skeletal muscle	2.733	2.73504	3.5548	2.10432	10.6005	3.32336
NM_002977	SCN9A	sodium channel, voltage-gated, type IX, alpha subunit	3.16993	2.73404	3.69012	2.02567	11.6618	3.08411
NM_198951	TGM2	transglutaminase 2	-2.23486	2.73387	2.21465	3.37483	3.5909	9.53744
NM_198320	CPM	carboxypeptidase M	2.82764	2.73278	3.58358	2.08398	10.8338	3.25941
NM_032865	TNS4	tensin 4	2.23036	2.72161	3.36108	2.2038	9.12062	3.65058
NM_000641	IL11	interleukin 11	-2.05089	2.70845	2.23944	3.27569	3.67433	8.84415
NM_001282447	ADAM33	ADAM metallopeptidase domain 33	2.17598	2.69268	3.3113	2.18963	8.79522	3.60204
NM_001291860			2.25529	2.68867	3.33858	2.16527	8.99167	3.51592
NM_014395	DAPP1	dual adaptor of phosphotyrosine and 3-phosphoinositides	2.63475	2.68323	3.47157	2.0739	9.93298	3.2338
NM_021135	RPS6KA2	ribosomal protein S6 kinase, 90kDa, polypeptide 2	2.61786	2.68304	3.46558	2.0772	9.88428	3.24252
NM_001128325	SPON2	spondin 2, extracellular matrix protein	3.61865	2.6787	3.76253	1.90708	12.3266	2.7579
NM_002968	SALL1	spalt-like transcription factor 1	-2.85232	2.6698	2.01872	3.53086	3.04127	10.7168
NM_001145770	GPR56	G protein-coupled receptor 56	2.52316	2.66592	3.41586	2.08063	9.48912	3.24924
NM_004791	ITGBL1	integrin, beta-like 1 (with EGF-like repeat domains)	3.07474	2.66574	3.59638	1.97592	10.9535	2.94652
NM_199512	CCDC80	coiled-coil domain containing 80	2.62544	2.66202	3.44786	2.0553	9.74757	3.17182
NM_002852	PTX3	pentraxin 3, long	6.56857	2.65774	4.34228	1.6267	18.9024	2.08267
NM_003598	TEAD2	TEA domain family member 2	-2.29231	2.65016	2.11848	3.31528	3.31316	9.08642
NM_181353	ID1	inhibitor of DNA binding 1, dominant negative helix-loop-helix protein	-2.92636	2.64744	1.98387	3.53297	2.9454	10.7362
NM_017709	FAM46C	family with sequence similarity 46, member C	-2.07351	2.64741	2.17313	3.2252	3.47428	8.50285
NM_002546	TNFRSF11B	tumor necrosis factor receptor superfamily, member 11b	-2.02022	2.64103	2.18205	3.19656	3.49599	8.32358
NM_000537	REN	renin	-21.9186	2.6342	1.22241	5.6765	1.35246	50.7578
NM_003761	VAMP8	vesicle-associated membrane protein 8	2.90584	2.63017	3.5099	1.97094	10.2401	2.93144
NM_001647	APOD	apolipoprotein D	2.18738	2.62407	3.24872	2.11952	8.36887	3.37566
NM_003257	TJP1	tight junction protein 1	-2.00767	2.62133	2.16635	3.17187	3.45752	8.17468
NM_001943	DSG2	desmoglein 2	2.07158	2.62015	3.19766	2.14694	8.02052	3.45748
NM_002015	FOXO1	forkhead box O1	-3.10047	2.60724	1.91578	3.54827	2.76385	10.8496
NM_145296	CADM4	cell adhesion molecule 4	-2.01257	2.60553	2.14941	3.15845	3.40864	8.08065
NM_020353	PLSCR4	phospholipid scramblase 4	2.05102	2.59844	3.16777	2.13143	7.83008	3.40817
NM_015529	MOXD1	monooxygenase, DBH-like 1	3.47892	2.59219	3.64308	1.84444	11.2951	2.59707
NM_001091	AOC1	amine oxidase, copper containing 1	-3.01741	2.56257	1.88689	3.4802	2.6899	10.3186
NM_021197	WFDC1	WAP four-disulfide core domain 1	-2.18367	2.56238	2.06021	3.18696	3.15436	8.26097
NM_031246	PSG2	pregnancy specific beta-1-glycoprotein 2	2.39737	2.56008	3.26736	2.0059	8.46922	3.0291
NM_003289	TPM2	tropomyosin 2 (beta)	-2.89606	2.54807	1.89398	3.42807	2.70504	9.94417
NM_002354	EPCAM	epithelial cell adhesion molecule	2.91055	2.54322	3.42807	1.88677	9.58571	2.7068
NM_198336	INSIG1	insulin induced gene 1	2.06385	2.54047	3.11635	2.07101	7.532	3.22435
NM_005938	FOXO4	forkhead box O4	2.1113	2.53229	3.1281	2.04997	7.59858	3.15838
NM_001200	BMP2	bone morphogenetic protein 2	-2.54902	2.51728	1.93123	3.28117	2.8031	8.87485
NM_001080123	PRNP	prion protein	-2.50987	2.49863	1.9215	3.24911	2.77504	8.64718
NM_001271783	FAR2	fatty acyl CoA reductase 2	-2.04023	2.49785	2.03589	3.06462	3.08481	7.50343
NM_001017372	SLC27A6	solute carrier family 27 (fatty acid transporter), member 6	2.42275	2.48941	3.20827	1.93162	8.09214	2.8257
NM_001305	CLDN4	claudin 4	2.63105	2.48831	3.28212	1.88648	8.58089	2.70639
NM_020387	RAB25	RAB25, member RAS oncogene family	3.34446	2.48505	3.50412	1.76235	10.1985	2.38646
NM_001243252	EFHD1	EF-hand domain family, member D1	2.07297	2.48473	3.06562	2.01392	7.23759	3.05045
NM_152753	SCUBE3	signal peptide, CUB domain, EGF-like 3	-3.48302	2.47761	1.7359	3.53624	2.33739	10.763
NM_016946	F11R	F11 receptor	2.28309	2.47192	3.13813	1.94714	7.6612	2.87271
NM_203383	RNH1	ribonuclease/angiogenin inhibitor 1	2.88413	2.45877	3.33882	1.81069	8.99198	2.50925
NM_058175	COL6A2	collagen, type VI, alpha 2	2.16518	2.45656	3.07621	1.96173	7.29948	2.90909
NM_001007070	SDCBP	syndecan binding protein (syntenin)	-2.18137	2.44539	1.94666	3.07189	2.83877	7.54599
NM_138740	C1orf43	chromosome 1 open reading frame 43	-2.03838	2.44471	1.98439	3.01182	2.94758	7.19203
NM_003507	FZD7	frizzled family receptor 7	2.43868	2.42892	3.15565	1.86955	7.7641	2.65905
NM_021992	TMSB15A	thymosin beta 15a	-2.68053	2.42019	1.81128	3.2338	2.50833	8.55494
NM_002037	FYN	FYN oncogene related to SRC, FGR, YES	2.08563	2.41263	3.00045	1.93997	6.88107	2.8551
NM_001161452	CYB561A3	cytochrome b561 family, member A3	4.1663	2.41153	3.65143	1.59266	11.3698	2.01725
NM_170744	UNC5B	unc-5 homolog B (C. elegans)	2.10139	2.405	2.9996	1.92826	6.8783	2.81752
NM_001079804	GAA	glucosidase, alpha; acid	2.15645	2.4029	3.02034	1.91168	6.98336	2.77117
NM_012482	ZNF281	zinc finger protein 281	-2.38187	2.40218	1.85637	3.10847	2.6147	7.76935
NM_021101	CLDN1	claudin 1	2.48685	2.37924	3.12549	1.81117	7.58706	2.5105
NM_182796	MAT2B	methionine adenosyltransferase II, beta	-2.05432	2.37629	1.91304	2.95171	2.7564	6.82192
NM_133459	CCBE1	collagen and calcium binding EGF domains 1	3.32011	2.37437	3.39285	1.66162	9.3282	2.15862
NM_000627	LTBP1	latent transforming growth factor beta binding protein 1	3.13364	2.36436	3.32772	1.67988	8.91062	2.19561
NM_004335	BST2	bone marrow stromal cell antigen 2	2.95705	2.36147	3.26969	1.70553	8.48463	2.25075
NM_001099670	C8orf59	chromosome 8 open reading frame 59	2.53168	2.35391	3.11747	1.77737	7.54081	2.42166
NM_058195	CDKN2A	cyclin-dependent kinase inhibitor 2A	2.1442	2.34214	2.95612	1.85568	6.67898	2.62484
NM_019903	ADD3	adducin 3 (gamma)	3.19908	2.33474	3.31968	1.64202	8.85234	2.11668
NM_001015055	RTKN	rhotekin	2.05787	2.33056	2.90857	1.86742	6.41404	2.6538
NM_001300763			2.03836	2.32044	2.89033	1.86292	6.33438	2.64027
NM_145793	GFRA1	GDNF family receptor alpha 1	4.78044	2.31234	3.70162	1.44448	11.7575	1.71825
NM_001935	DPP4	dipeptidyl-peptidase 4	2.24245	2.31196	2.96676	1.80168	6.72345	2.48704
NM_001005731	ITGB4	integrin, beta 4	2.05257	2.31047	2.8867	1.84927	6.30727	2.60772
NM_030955	ADAMTS12	ADAM metallopeptidase with thrombospondin type 1 motif, 12	2.14753	2.30457	2.92095	1.81827	6.47913	2.52514
NM_001927	DES	desmin	2.85822	2.3021	3.1811	1.66598	7.91865	2.1633
NM_181642	SPINT1	serine peptidase inhibitor, Kunitz type 1	2.27351	2.30191	2.96939	1.78447	6.73635	2.43936
NM_016729	FOLR1	folate receptor 1 (adult)	2.79349	2.29229	3.15013	1.66806	7.73154	2.16799
NM_002923	RGS2	regulator of G-protein signaling 2, 24kDa	-3.65158	2.2898	1.5388	3.40733	1.89874	9.8119
NM_013989	DIO2	deiodinase, iodothyronine, type II	-2.29933	2.28331	1.76038	2.96159	2.39313	6.87182
NM_152495	CNIH3	cornichon family AMPA receptor auxiliary protein 3	-2.13618	2.28005	1.79735	2.89239	2.47709	6.50932
NM_005941	MMP16	matrix metallopeptidase 16 (membrane-inserted)	-2.49978	2.26277	1.69642	3.01822	2.24997	7.23351
NM_003737	DCHS1	dachsous cadherin-related 1	2.0401	2.24575	2.81821	1.78957	5.99697	2.45046
NM_003273	TM7SF2	transmembrane 7 superfamily member 2	2.12033	2.24391	2.85062	1.76633	6.13151	2.39434
NM_152858	WTAP	Wilms tumor 1 associated protein	2.03494	2.2341	2.80462	1.77964	5.94374	2.42857
NM_002238	KCNH1	potassium voltage-gated channel, subfamily H (eag-related), member 1	-2.09742	2.23217	1.76092	2.82953	2.39408	6.17623
NM_001270531	WTAP	Wilms tumor 1 associated protein	2.75855	2.2313	3.08024	1.61633	7.32041	2.06295
NM_001166261	MTIF3	mitochondrial translational initiation factor 3	2.08726	2.23011	2.82322	1.76161	6.01541	2.38589
NM_004566	PFKFB3	6-phosphofructo-2-kinase/fructose-2,6-biphosphatase 3	-2.45858	2.22984	1.67343	2.97125	2.19653	6.94158
NM_001037582	SCD5	stearoyl-CoA desaturase 5	2.03566	2.2291	2.80005	1.77456	5.92463	2.4143
NR_015377	PAX8-AS1	PAX8 antisense RNA 1	2.20182	2.22865	2.86958	1.73088	6.22328	2.31101
NM_017459	MFAP2	microfibrillar-associated protein 2	-2.43256	2.21876	1.66832	2.9508	2.18808	6.816
NM_001854	COL11A1	collagen, type XI, alpha 1	3.25688	2.21872	3.22834	1.52485	8.22016	1.88323
NM_001288960	IFI27	interferon, alpha-inducible protein 27	2.08247	2.21047	2.80207	1.74377	5.93432	2.34159
NM_006410	HTATIP2	HIV-1 Tat interactive protein 2, 30kDa	2.1082	2.20813	2.81074	1.73473	5.97033	2.32101
NM_001126105	SLC7A7	solute carrier family 7 (amino acid transporter light chain, y+L system), member 7	2.35672	2.20644	2.90985	1.67307	6.42347	2.18233
NM_001001431	TNNT2	troponin T type 2 (cardiac)	2.99601	2.20448	3.13379	1.55075	7.6312	1.93502
NM_001012634	IL32	interleukin 32	4.18937	2.18607	3.45137	1.38464	9.77477	1.60938
NM_145902	HMGA1	high mobility group AT-hook 1	-3.64411	2.18254	1.44073	3.3063	1.7165	9.03305
NM_001130080	IFI27	interferon, alpha-inducible protein 27	3.7107	2.18001	3.3222	1.43051	8.86777	1.69426
NM_001248008	SKIL	SKI-like oncogene	-2.0579	2.16471	1.70584	2.74702	2.27249	5.75039
NM_001005242	PKP2	plakophilin 2	2.52228	2.16366	2.93161	1.59688	6.55073	2.02594
NM_000104	CYP1B1	cytochrome P450, family 1, subfamily B, polypeptide 1	9.12419	2.15748	4.27781	1.08811	17.9854	1.10409
NM_134268	CYGB	cytoglobin	2.12032	2.15454	2.76384	1.67956	5.75748	2.19501
NM_001003714	ATP5J2	ATP synthase, H+ transporting, mitochondrial Fo complex, subunit F2	-2.36574	2.15383	1.62046	2.86275	2.0781	6.36076
NR_045417	AKIP1	A kinase (PRKA) interacting protein 1	-2.31975	2.1535	1.63042	2.84439	2.10021	6.25862
NM_001185022	CLDN7	claudin 7	2.44733	2.14118	2.882	1.59079	6.28584	2.01187
NM_138334	JOSD2	Josephin domain containing 2	2.48076	2.14105	2.89451	1.58372	6.35339	1.99569
NM_001256574	ENC1	ectodermal-neural cortex 1 (with BTB domain)	-2.06848	2.14091	1.67988	2.72845	2.21246	5.65515
NM_001005909	IP6K2	inositol hexakisphosphate kinase 2	2.15227	2.1373	2.76059	1.65473	5.74389	2.14319
NM_005285	NPBWR1	neuropeptides B/W receptor 1	-2.88109	2.13458	1.50364	3.03026	1.82852	7.29514
NM_006774	INMT	indolethylamine N-methyltransferase	-3.0602	2.13102	1.47183	3.08545	1.76869	7.6301
NM_001012718	IL32	interleukin 32	3.63475	2.12617	3.25197	1.39011	8.38723	1.61921
NM_001288666	HCFC1R1	host cell factor C1 regulator 1 (XPO1 dependent)	-2.07137	2.12394	1.66264	2.71322	2.17244	5.57739
NM_001012631	IL32	interleukin 32	3.45291	2.1228	3.19724	1.40943	8.01872	1.65695
NM_203414	ELP5	elongator acetyltransferase complex subunit 5	-2.22022	2.1141	1.61564	2.76634	2.06657	5.83311
NM_002153	HSD17B2	hydroxysteroid (17-beta) dehydrogenase 2	-3.79449	2.11044	1.35738	3.28129	1.5633	8.87508
NM_199242	UNC13D	unc-13 homolog D (C. elegans)	2.18983	2.11039	2.75023	1.61941	5.69336	2.06838
NM_001199355	RPL17-C18orf32	RPL17-C18orf32 readthrough	2.28534	2.09931	2.77853	1.58613	5.82541	2.00308
NM_016179	TRPC4	transient receptor potential cation channel, subfamily C, member 4	-2.32104	2.09703	1.57584	2.79061	1.98362	5.96065
NM_032403	PCDHGC3	protocadherin gamma subfamily C, 3	2.10046	2.09671	2.69933	1.62862	5.46934	2.08763
NM_002773	PRSS8	protease, serine, 8	2.97891	2.09484	3.02533	1.45054	7.01744	1.73032
NM_001159699	FHL1	four and a half LIM domains 1	5.92997	2.09219	3.73879	1.17076	12.1283	1.2323
NM_001129994	KCTD15	potassium channel tetramerization domain containing 15	2.63565	2.09092	2.90376	1.50561	6.39155	1.84543
NM_001113491	SEPT9	septin 9	2.55667	2.0823	2.86676	1.5125	6.21021	1.85912
NM_025208	PDGFD	platelet derived growth factor D	2.08365	2.08018	2.67608	1.61697	5.37142	2.06528
NM_033255	EPSTI1	epithelial stromal interaction 1 (breast)	2.94949	2.07821	3.00008	1.43961	6.88013	1.71095
NM_016267	VGLL1	vestigial like 1 (Drosophila)	3.05634	2.07364	3.03064	1.41884	7.04668	1.67426
NM_001002295	GATA3	GATA binding protein 3	3.051	2.07264	3.02799	1.41871	7.0328	1.67394
NM_206966	C5orf46	chromosome 5 open reading frame 46	2.21885	2.05754	2.71125	1.56144	5.52839	1.95179
NM_007069	PLA2G16	phospholipase A2, group XVI	2.22194	2.05636	2.71139	1.55957	5.52957	1.94968
NM_031311	CPVL	carboxypeptidase, vitellogenic-like	3.62624	2.05467	3.18426	1.32579	7.94228	1.49869
NM_205835	LSR	lipolysis stimulated lipoprotein receptor	2.14291	2.03875	2.66137	1.56179	5.31092	1.9525
NM_181900	STARD5	StAR-related lipid transfer (START) domain containing 5	2.06143	2.02138	2.60947	1.56583	5.08509	1.96005
NM_000735	CGA	glycoprotein hormones, alpha polypeptide	-6.12157	2.02016	1.09912	3.71302	1.16503	12.369
NM_001953	TYMP	thymidine phosphorylase	2.31866	2.01362	2.70966	1.49637	5.51716	1.82937
NM_001142556	HMMR	hyaluronan-mediated motility receptor (RHAMM)	-2.10375	2.0112	1.54504	2.618	1.91267	5.15246
NM_198948	NUDT1	nudix (nucleoside diphosphate linked moiety X)-type motif 1	-2.37125	2.00962	1.4811	2.72674	1.78558	5.64862
NM_001173128	YTHDF2	YTH domain family, member 2	2.74607	2.00841	2.8652	1.40783	6.20307	1.65469
NM_182757	RNF144B	ring finger protein 144B	2.81208	2.00379	2.8839	1.39227	6.29429	1.62186
NM_004906	WTAP	Wilms tumor 1 associated protein	-2.82837	1.99369	1.3801	2.88007	1.60628	6.44845
NM_001278623	NFXL1	nuclear transcription factor, X-box binding-like 1	2.21213	1.99244	2.64584	1.5004	5.24307	1.83598
NM_002308	LGALS9	lectin, galactoside-binding, soluble, 9	-3.58332	1.98423	1.26676	3.10806	1.41927	7.76851
NM_001270989	EPGN	epithelial mitogen	2.95134	1.97888	2.90799	1.34662	6.41151	1.53937
NM_001286667	POSTN	periostin, osteoblast specific factor	2.11683	1.97861	2.59218	1.51027	5.01251	1.85487
NM_006949	STXBP2	syntaxin binding protein 2	2.48063	1.97006	2.73156	1.42085	5.61748	1.67852
NM_171846	LACTB	lactamase, beta	-2.79172	1.96549	1.3598	2.84096	1.56713	6.2402
NM_206943	LTBP1	latent transforming growth factor beta binding protein 1	2.62537	1.9579	2.77428	1.38175	5.80369	1.60312
NM_004178	TARBP2	TAR (HIV-1) RNA binding protein 2	-2.41252	1.95738	1.42262	2.69316	1.68104	5.49183
NM_000014	A2M	alpha-2-macroglobulin	-3.19627	1.95116	1.28539	2.96178	1.44893	6.87266
NM_033250	PML	promyelocytic leukemia	2.1961	1.9378	2.58665	1.45171	4.98578	1.73288
NM_001083	PDE5A	phosphodiesterase 5A, cGMP-specific	-2.08358	1.93772	1.47924	2.5383	1.78234	4.81738
NM_138610	H2AFY	H2A histone family, member Y	-2.36722	1.93293	1.40882	2.65202	1.6542	5.298
NM_001271953	TPGS2	tubulin polyglutamylase complex subunit 2	-2.7726	1.93108	1.33083	2.80207	1.52147	6.01472
NM_003589	CUL4A	cullin 4A	3.10776	1.92948	2.91362	1.27775	6.44147	1.41211
NM_001257180	SLC20A2	solute carrier family 20 (phosphate transporter), member 2	-2.18766	1.92857	1.44484	2.57424	1.72596	4.97613
NM_016359	NUSAP1	nucleolar and spindle associated protein 1	-2.40734	1.92435	1.39229	2.65973	1.62803	5.3363
NM_173576	MKX	mohawk homeobox	3.50951	1.92044	3.0289	1.21763	7.03888	1.30722
NM_001206984	METTL23	methyltransferase like 23	2.00518	1.91253	2.47914	1.47541	4.56156	1.78428
NM_001199111	MDH1	malate dehydrogenase 1, NAD (soluble)	-2.08319	1.91057	1.45316	2.51196	1.7399	4.7104
NM_001130012	SLC9A3R2	solute carrier family 9, subfamily A (NHE3, cation proton antiporter 3), member 3 regulator 2	-5.89513	1.90565	1.01573	3.57525	1.04433	11.0747
NM_005980	S100P	S100 calcium binding protein P	2.10162	1.87423	2.48505	1.41355	4.58479	1.66398
NM_003335	UBA7	ubiquitin-like modifier activating enzyme 7	2.09723	1.8735	2.48243	1.41394	4.57659	1.66432
NM_001256007	PNPLA8	patatin-like phospholipase domain containing 8	2.04655	1.87292	2.45945	1.42626	4.47188	1.68759
NM_001301188			5.32769	1.86878	3.4313	1.01779	9.60871	1.00275
NM_001164317	FLNB	filamin B, beta	-2.03488	1.85676	1.41371	2.43866	1.66436	4.45723
NM_001288655	DCAKD	dephospho-CoA kinase domain containing	2.50586	1.85108	2.62877	1.30347	5.17608	1.45817
NM_139317	BIRC7	baculoviral IAP repeat containing 7	3.14647	1.85014	2.85337	1.19963	6.14769	1.2794
NM_181689	NNAT	neuronatin	-2.06171	1.84596	1.39641	2.44025	1.63338	4.46226
NR_109779	LOC100506621	uncharacterized LOC100506621	2.30371	1.83188	2.53023	1.32627	4.76978	1.50004
NM_213560	PKN1	protein kinase N1	4.38812	1.83138	3.18624	1.05264	7.95305	1.05407
NR_123733			2.75448	1.82617	2.6979	1.23612	5.46333	1.33609
NM_152864	NKAIN4	Na+/K+ transporting ATPase interacting 4	2.25183	1.80932	2.48726	1.31616	4.59539	1.48199
NM_001001937	ATP5A1	ATP synthase, H+ transporting, mitochondrial F1 complex, alpha subunit 1, cardiac muscle	3.94719	1.80194	3.0466	1.06577	7.13445	1.07036
NM_017881	NMRK1	nicotinamide riboside kinase 1	2.75114	1.79861	2.67113	1.2111	5.35374	1.29933
NM_001291424			2.98639	1.79303	2.74823	1.16982	5.6821	1.23074
NM_001142467	HES4	hes family bHLH transcription factor 4	2.14696	1.79274	2.42669	1.3244	4.34163	1.49721
NM_000900	MGP	matrix Gla protein	-2.83472	1.77892	1.17958	2.68278	1.2825	5.44264
NM_001300784			2.03131	1.76779	2.35142	1.32901	4.06206	1.5047
NM_174911	FAM84B	family with sequence similarity 84, member B	2.97078	1.7658	2.71802	1.14718	5.55859	1.19721
NM_022059	CXCL16	chemokine (C-X-C motif) ligand 16	2.30714	1.75979	2.4633	1.2572	4.48614	1.37721
NM_004102	FABP3	fatty acid binding protein 3, muscle and heart (mammary-derived growth inhibitor)	4.97517	1.74964	3.25517	0.940422	8.40526	0.899562
NM_153640	PANK2	pantothenate kinase 2	-2.07053	1.74424	1.29653	2.34653	1.4687	4.13117
NM_003278	CLEC3B	C-type lectin domain family 3, member B	8.48848	1.74339	3.87074	0.78523	13.4051	0.714124
NM_001128612	NUDT22	nudix (nucleoside diphosphate linked moiety X)-type motif 22	2.1192	1.7391	2.36328	1.27977	4.10572	1.4146
NM_001300804			2.15409	1.73678	2.3764	1.26932	4.15695	1.39702
NM_199168	CXCL12	chemokine (C-X-C motif) ligand 12	4.08472	1.72447	3.01618	0.985944	6.96238	0.961994
NR_030732	LOC645638	WDNM1-like pseudogene	2.44717	1.72062	2.4833	1.19218	4.57785	1.26689
NM_004297	GNA14	guanine nucleotide binding protein (G protein), alpha 14	-2.03047	1.7201	1.28346	2.30528	1.44609	3.99024
NM_022161	BIRC7	baculoviral IAP repeat containing 7	2.89356	1.71976	2.64924	1.11639	5.26023	1.14671
NM_001100818	PID1	phosphotyrosine interaction domain containing 1	2.55162	1.71888	2.52263	1.17122	4.73943	1.23297
NM_001442	FABP4	fatty acid binding protein 4, adipocyte	-3.30523	1.71758	1.05955	2.7843	1.10588	5.9276
NM_000956	PTGER2	prostaglandin E receptor 2 (subtype EP2), 53kDa	2.61917	1.71642	2.54618	1.15707	4.82571	1.21203
NM_006408	AGR2	anterior gradient 2	2.55712	1.71275	2.51905	1.16453	4.72379	1.22192
NM_001160046	SGOL2	shugoshin-like 2 (S. pombe)	-2.38142	1.70549	1.19081	2.44263	1.29998	4.47574
NR_027168	FAM211A-AS1	FAM211A antisense RNA 1	-3.42555	1.70323	1.03272	2.80906	1.06642	6.0501
NM_006522	WNT6	wingless-type MMTV integration site family, member 6	2.08423	1.70123	2.31156	1.25204	3.91395	1.36613
NM_001040056	MAPK3	mitogen-activated protein kinase 3	-2.05371	1.69658	1.25511	2.29334	1.40103	3.94803
NM_007074	CORO1A	coronin, actin binding protein, 1A	-2.03875	1.69415	1.25652	2.2842	1.40273	3.92318
NM_181866	ACOT7	acyl-CoA thioesterase 7	2.31327	1.69404	2.40379	1.19385	4.26116	1.27032
NM_001001957	OR2W3	olfactory receptor, family 2, subfamily W, member 3	2.13061	1.69263	2.32404	1.23277	3.96479	1.33136
NM_001193312	SUGCT	succinylCoA:glutarate-CoA transferase	-2.45313	1.67745	1.1507	2.44533	1.23779	4.48172
NM_001271521	KCNMA1	potassium large conductance calcium-activated channel, subfamily M, alpha member 1	-2.06642	1.67547	1.2318	2.27893	1.36769	3.90388
NM_005118	TNFSF15	tumor necrosis factor (ligand) superfamily, member 15	-2.9814	1.67529	1.06337	2.63936	1.1119	5.24444
NM_030957	ADAMTS10	ADAM metallopeptidase with thrombospondin type 1 motif, 10	-2.09752	1.67316	1.22207	2.29075	1.35181	3.94188
NM_007021	C10orf10	chromosome 10 open reading frame 10	3.24289	1.65202	2.70589	1.00861	5.50043	0.991906
NM_002082	GRK6	G protein-coupled receptor kinase 6	-2.09714	1.64883	1.199	2.26743	1.31325	3.85736
NM_004235	KLF4	Kruppel-like factor 4 (gut)	2.76856	1.64873	2.53953	1.0704	4.80495	1.0782
NM_001039349	EFEMP1	EGF containing fibulin-like extracellular matrix protein 1	3.87856	1.64867	2.89456	0.939041	6.35375	0.897082
NM_005739	RASGRP1	RAS guanyl releasing protein 1 (calcium and DAG-regulated)	2.26579	1.6467	2.33921	1.1592	4.0205	1.21491
NM_173481	MISP	mitotic spindle positioning	2.43809	1.64151	2.40578	1.12003	4.26924	1.15259
NM_001012642	GRAMD2	GRAM domain containing 2	3.26605	1.63984	2.70256	0.995016	5.48677	0.973452
NM_001759	CCND2	cyclin D2	-2.26661	1.63969	1.15243	2.33297	1.24009	4.08383
NM_001301131			-2.16543	1.63817	1.17305	2.28771	1.27396	3.933
NM_001144757	SCG5	secretogranin V (7B2 protein)	2.36628	1.63755	2.37277	1.13015	4.14392	1.16748
NR_003531	MEG3	maternally expressed 3 (non-protein coding)	-2.07748	1.63463	1.19019	2.24502	1.2992	3.78614
NM_001008539	SLC7A2	solute carrier family 7 (cationic amino acid transporter, y+ system), member 2	2.18819	1.63269	2.29251	1.16278	3.85327	1.21989
NM_197955	C15orf48	chromosome 15 open reading frame 48	2.25068	1.63167	2.31861	1.14825	3.94533	1.19856
NM_002518	NPAS2	neuronal PAS domain protein 2	2.40209	1.62961	2.38007	1.11578	4.1701	1.14571
NR_044993	GAS6-AS2	GAS6 antisense RNA 2 (head to head)	2.50875	1.62067	2.4147	1.08773	4.30522	1.10345
NM_002846	PTPRN	protein tyrosine phosphatase, receptor type, N	-2.45129	1.61873	1.09639	2.38993	1.16046	4.27552
NM_001267064	PLEKHB2	pleckstrin homology domain containing, family B (evectins) member 2	-2.11816	1.61786	1.16464	2.24745	1.26156	3.79263
NM_183356	ASNS	asparagine synthetase (glutamine-hydrolyzing)	2.07758	1.61372	2.22518	1.17028	3.62486	1.23161
NM_003259	ICAM5	intercellular adhesion molecule 5, telencephalin	2.29727	1.61283	2.32076	1.12085	3.95593	1.15411
NM_182487	OLFML2A	olfactomedin-like 2A	3.40052	1.5963	2.70706	0.941308	5.5089	0.901166
NM_001146179	IP6K2	inositol hexakisphosphate kinase 2	-3.36464	1.59125	0.940841	2.69129	0.939172	5.48052
NM_003710	SPINT1	serine peptidase inhibitor, Kunitz type 1	3.87274	1.58533	2.83871	0.885357	6.08356	0.829636
NM_001113380	RGS4	regulator of G-protein signaling 4	3.05857	1.57952	2.5799	0.967043	4.9602	0.935118
NM_021071	ART4	ADP-ribosyltransferase 4 (Dombrock blood group)	2.99372	1.57876	2.55679	0.974848	4.8667	0.946538
NM_033011	PLAT	plasminogen activator, tissue	-2.27412	1.57839	1.09333	2.27864	1.15578	3.90372
NM_004098	EMX2	empty spiracles homeobox 2	-2.06626	1.57772	1.13879	2.18581	1.22101	3.59115
NM_001032367	SPINT1	serine peptidase inhibitor, Kunitz type 1	2.16646	1.56817	2.22204	1.1067	3.61781	1.1319
NM_024866	ADM2	adrenomedullin 2	2.32253	1.56742	2.289	1.0733	3.83872	1.08214
NM_182915	STEAP3	STEAP family member 3, metalloreductase	2.08609	1.55764	2.17587	1.11506	3.48077	1.1446
NM_004843	IL27RA	interleukin 27 receptor, alpha	2.33003	1.55751	2.28294	1.06259	3.81354	1.06674
NM_001195087	GGACT	gamma-glutamylamine cyclotransferase	2.27371	1.55505	2.25663	1.07158	3.73819	1.08008
NM_001005473	PLCXD3	phosphatidylinositol-specific phospholipase C, X domain containing 3	-2.91414	1.54674	0.956957	2.50003	0.959337	4.66142
NM_052845	MMAB	methylmalonic aciduria (cobalamin deficiency) cblB type	2.16351	1.53928	2.19354	1.08017	3.53222	1.09297
NM_052886	MAL2	mal, T-cell differentiation protein 2 (gene/pseudogene)	2.59599	1.53726	2.37239	0.99611	4.14177	0.974701
NM_003661	APOL1	apolipoprotein L, 1	2.34046	1.53384	2.26534	1.03855	3.76467	1.03435
NM_004753	DHRS3	dehydrogenase/reductase (SDR family) member 3	-2.53185	1.53278	1.00276	2.34295	1.02366	4.11695
NM_020883	ZSWIM5	zinc finger, SWIM-type containing 5	-2.15792	1.52627	1.06917	2.17881	1.12056	3.56614
NM_005335	HCLS1	hematopoietic cell-specific Lyn substrate 1	2.44474	1.5126	2.28915	0.999473	3.83947	0.97955
NM_024010	MTRR	5-methyltetrahydrofolate-homocysteine methyltransferase reductase	-2.12087	1.49979	1.0525	2.13716	1.0944	3.42415
NM_001012632	IL32	interleukin 32	4.87485	1.49427	3.02378	0.738427	7.00607	0.661848
NR_046255	FGD5-AS1	FGD5 antisense RNA 1	-2.57755	1.48182	0.948652	2.31465	0.947701	4.02119
NM_001143819	TPCN1	two pore segment channel 1	2.04597	1.48037	2.08424	1.05146	3.22059	1.05248
NM_000789	ACE	angiotensin I converting enzyme	2.13375	1.47796	2.12252	1.02913	3.32285	1.01998
NM_001130053	EEF1D	eukaryotic translation elongation factor 1 delta (guanine nucleotide exchange protein)	-2.13703	1.46757	1.01867	2.11428	1.04856	3.35763
NM_001986	ETV4	ets variant 4	-2.69015	1.45954	0.91091	2.3386	0.901478	4.09802
NM_005202	COL8A2	collagen, type VIII, alpha 2	2.24914	1.45875	2.15625	0.986872	3.42838	0.962845
NM_032642	WNT5B	wingless-type MMTV integration site family, member 5B	-2.19458	1.45222	0.992006	2.12595	1.00869	3.39594
NR_040722	RBM39	RNA binding motif protein 39	2.80903	1.44512	2.3709	0.880833	4.13609	0.82434
NM_001146178	IP6K2	inositol hexakisphosphate kinase 2	2.08602	1.43971	2.06467	1.00392	3.16713	0.986051
NM_001130960	PLCH1	phospholipase C, eta 1	-2.1382	1.43011	0.983379	2.07978	0.996017	3.24808
NM_015429	ABI3BP	ABI family, member 3 (NESH) binding protein	2.46239	1.42846	2.21943	0.919375	3.6081	0.870335
NM_001160030	FLT1	fms-related tyrosine kinase 1	2.27016	1.41602	2.12595	0.943157	3.33408	0.904298
NM_001006631	CHRM2	cholinergic receptor, muscarinic 2	-2.3277	1.40498	0.922014	2.14092	0.915024	3.43684
NM_001199775	CPD	carboxypeptidase D	3.01593	1.40379	2.41022	0.817618	4.28752	0.752426
NR_027889	TMEM189	transmembrane protein 189	2.41052	1.40328	2.1748	0.905458	3.47635	0.852238
NM_014447	ARFIP1	ADP-ribosylation factor interacting protein 1	-2.41257	1.40123	0.903234	2.1738	0.890629	3.54905
NM_001098845	ANXA8L1	annexin A8-like 1	2.12252	1.39809	2.04268	0.956907	3.10365	0.92314
NM_002840	PTPRF	protein tyrosine phosphatase, receptor type, F	2.13478	1.38701	2.03803	0.943943	3.09017	0.905364
NM_194329	RNF38	ring finger protein 38	-2.10591	1.3849	0.948223	2.02266	0.947297	3.07693
NM_001127245	LRRC8A	leucine rich repeat containing 8 family, member A	-2.03349	1.38484	0.964469	1.98843	0.97134	2.97795
NM_145728	SYNM	synemin, intermediate filament protein	2.1953	1.37648	2.05597	0.921552	3.14332	0.873778
NM_172359	CD46	CD46 molecule, complement regulatory protein	2.20613	1.36689	2.05203	0.910512	3.12965	0.858764
NM_015225	PRUNE2	prune homolog 2 (Drosophila)	2.06256	1.35674	1.97599	0.931554	2.92119	0.886097
NM_031479	INHBE	inhibin, beta E	2.05009	1.35212	1.96574	0.930045	2.89481	0.884394
NR_109790	RAB24	RAB24, member RAS oncogene family	-2.56841	1.34808	0.829637	2.19051	0.789279	3.60574
NM_003888	ALDH1A2	aldehyde dehydrogenase 1 family, member A2	-2.89343	1.34404	0.780804	2.31358	0.727261	4.01887
NM_004172	SLC1A3	solute carrier family 1 (glial high affinity glutamate transporter), member 3	2.01497	1.33535	1.93316	0.922405	2.80746	0.875258
NM_001611	ACP5	acid phosphatase 5, tartrate resistant	-2.00989	1.3321	0.920539	1.92765	0.913773	2.81707
NM_001199180	ATP2C1	ATPase, Ca++ transporting, type 2C, member 1	3.02592	1.33091	2.35085	0.753479	4.05976	0.679077
NR_046117	ELOVL1	ELOVL fatty acid elongase 1	-2.52289	1.33055	0.82108	2.15615	0.776412	3.48658
NM_004987	LIMS1	LIM and senescent cell antigen-like domains 1	-2.24945	1.31441	0.853839	2.02341	0.823761	3.07988
NM_001163335	SYTL5	synaptotagmin-like 5	-3.86271	1.30996	0.658054	2.60767	0.584065	5.11017
NM_024033	C7orf49	chromosome 7 open reading frame 49	-2.08896	1.27846	0.853107	1.91589	0.822468	2.78275
NM_003812	ADAM23	ADAM metallopeptidase domain 23	-2.34737	1.26544	0.791675	2.02272	0.740941	3.0772
NM_022842	CDCP1	CUB domain containing protein 1	2.5039	1.26492	2.08981	0.765628	3.23402	0.692094
NM_203349	SHC4	SHC (Src homology 2 domain containing) family, member 4	-2.26327	1.25022	0.792902	1.97131	0.742866	2.93256
NM_175569	XG	Xg blood group	2.34324	1.24386	2.00151	0.773005	2.99232	0.700509
NM_052916	RNF157	ring finger protein 157	2.30244	1.23654	1.9767	0.77353	2.92383	0.701233
NM_001122681	SH3BP2	SH3-domain binding protein 2	2.24049	1.23433	1.94652	0.782709	2.8387	0.710758
NM_173157	NR4A1	nuclear receptor subfamily 4, group A, member 1	-2.02481	1.22342	0.816142	1.83393	0.770239	2.57019
NM_001202498	UBE2H	ubiquitin-conjugating enzyme E2H	2.9814	1.21904	2.23954	0.663554	3.67467	0.577512
NR_045671	PSMC3IP	PSMC3 interacting protein	-2.27146	1.21861	0.762901	1.94652	0.705128	2.87024
NM_001271754	ITGBL1	integrin, beta-like 1 (with EGF-like repeat domains)	2.82378	1.21737	2.17805	0.680418	3.48707	0.597178
NM_181696	PRDX1	peroxiredoxin 1	-2.29847	1.21402	0.754008	1.95468	0.693557	2.89102
NM_000640	IL13RA2	interleukin 13 receptor, alpha 2	-2.94175	1.20649	0.65743	2.2141	0.583591	3.69107
NR_027064	TINCR	tissue differentiation-inducing non-protein coding RNA	2.08238	1.20303	1.84336	0.785128	2.58171	0.714024
NM_001126103	RACGAP1	Rac GTPase activating protein 1	-2.08013	1.19975	0.782593	1.83927	0.729794	2.58533
NM_001718	BMP6	bone morphogenetic protein 6	2.69705	1.19725	2.11055	0.679168	3.29316	0.595329
NM_001195218	DCXR	dicarbonyl/L-xylulose reductase	-2.50244	1.19071	0.700538	2.02387	0.631805	3.08156
NM_030916	PVRL4	poliovirus receptor-related 4	2.02944	1.18166	1.79778	0.776697	2.47773	0.704917
NM_001170937	FUS	fused in sarcoma	-2.87554	1.17976	0.642484	2.16632	0.566657	3.52023
NM_182710	KAT5	K(lysine) acetyltransferase 5	-2.4167	1.17453	0.699398	1.97243	0.630101	2.93702
NM_198434	AURKA	aurora kinase A	-2.49461	1.17311	0.686332	2.00515	0.615202	3.02514
NM_175768	GRIK2	glutamate receptor, ionotropic, kainate 2	-2.34384	1.16847	0.705736	1.93461	0.636529	2.83626
NM_002304	LFNG	LFNG O-fucosylpeptide 3-beta-N-acetylglucosaminyltransferase	3.81773	1.16353	2.47885	0.546141	4.56147	0.455516
NM_014392	NSG1	neuron specific gene family member 1	2.10399	1.16316	1.81752	0.744385	2.52602	0.668434
NM_001018111	PODXL	podocalyxin-like	-2.86947	1.16276	0.628923	2.14971	0.552757	3.46558
NM_024009	GJB3	gap junction protein, beta 3, 31kDa	2.47109	1.16196	1.98524	0.680095	2.95019	0.596931
NM_144711	KLHL23	kelch-like family member 23	-2.01556	1.16161	0.761276	1.77246	0.702571	2.40927
NM_001289951			-2.02175	1.14264	0.742593	1.75819	0.679701	2.37734
NM_033239	PML	promyelocytic leukemia	-3.27779	1.14236	0.571345	2.28407	0.490248	3.92265
NM_001257390	CD63	CD63 molecule	-2.90895	1.14129	0.606645	2.14714	0.527916	3.45807
NM_000378	WT1	Wilms tumor 1	-2.6355	1.13452	0.633553	2.03163	0.557974	3.10387
NM_001130481	VRK2	vaccinia related kinase 2	2.71001	1.134	2.06195	0.623654	3.15907	0.535284
NM_002506	NGF	nerve growth factor (beta polypeptide)	2.07084	1.13283	1.77373	0.723508	2.42621	0.644766
NM_001167870	ATP5SL	ATP5S-like	-2.02841	1.128	0.727835	1.74819	0.662269	2.35299
NM_207295	MBNL1	muscleblind-like splicing regulator 1	-2.51526	1.12644	0.642918	1.97362	0.566854	2.93909
NM_001278116	L1CAM	L1 cell adhesion molecule	2.25566	1.12358	1.85435	0.680801	2.60971	0.597721
NM_004616	TSPAN8	tetraspanin 8	-2.33023	1.11837	0.663785	1.88426	0.590842	2.70044
NM_145006	SUSD3	sushi domain containing 3	-2.42611	1.11768	0.648288	1.92694	0.572595	2.81441
NM_002309	LIF	leukemia inhibitory factor	4.06029	1.11375	2.51483	0.493246	4.70718	0.403284
NM_001278407	ANXA11	annexin A11	2.66511	1.10618	2.01996	0.605772	3.04246	0.516662
NM_001135746	NEIL2	nei endonuclease VIII-like 2 (E. coli)	2.21679	1.10441	1.81901	0.670543	2.52938	0.585154
NM_015719	COL5A3	collagen, type V, alpha 3	2.43277	1.09926	1.91395	0.63135	2.75839	0.542339
NM_052827	CDK2	cyclin-dependent kinase 2	-2.40509	1.08855	0.626193	1.89228	0.549547	2.72304
NM_001256008	PNPLA8	patatin-like phospholipase domain containing 8	-2.52272	1.08848	0.609356	1.94434	0.530127	2.86607
NM_001282749	TLE4	transducin-like enhancer of split 4 (E(sp1) homolog, Drosophila)	-2.23664	1.08752	0.652166	1.8135	0.577612	2.51392
NM_001174125	SLC11A2	solute carrier family 11 (proton-coupled divalent metal ion transporter), member 2	2.32079	1.08582	1.85143	0.636813	2.60347	0.548729
NM_001009186	CCT6A	chaperonin containing TCP1, subunit 6A (zeta 1)	-2.33882	1.08139	0.630107	1.85589	0.554002	2.62537
NM_022131	CLSTN2	calsyntenin 2	-2.75928	1.07278	0.56666	2.03095	0.486432	3.10304
NM_002736	PRKAR2B	protein kinase, cAMP-dependent, regulatory, type II, beta	-2.81893	1.06275	0.551771	2.04692	0.470875	3.14647
NM_001130042	CRYZ	crystallin, zeta (quinone reductase)	-2.97212	1.0617	0.535088	2.10658	0.4541	3.33086
NR_076392	LONP1	lon peptidase 1, mitochondrial	-2.46205	1.0604	0.593793	1.89365	0.513884	2.7267
NM_133179	XAGE3	X antigen family, member 3	2.62437	1.05882	1.96306	0.571092	2.88549	0.481411
NM_001277952	ZNF83	zinc finger protein 83	2.02579	1.05265	1.6786	0.66012	2.2089	0.574266
NM_206826	GNL3	guanine nucleotide binding protein-like 3 (nucleolar)	2.35249	1.05159	1.83638	0.60219	2.56469	0.512902
NM_000872	HTR7	5-hydroxytryptamine (serotonin) receptor 7, adenylate cyclase-coupled	-2.00263	1.03677	0.650506	1.6524	0.575163	2.14023
NM_003882	WISP1	WNT1 inducible signaling pathway protein 1	2.81075	1.03595	2.02177	0.530815	3.04778	0.439318
NM_001297709			4.6398	1.02867	2.61821	0.404153	5.12637	0.319667
NM_001017973	P4HA2	prolyl 4-hydroxylase, alpha polypeptide II	2.00901	1.02616	1.64616	0.639677	2.13626	0.552107
NM_001142281	ARCN1	archain 1	2.46628	1.02355	1.86429	0.561957	2.63779	0.470158
NM_138319	PCSK6	proprotein convertase subtilisin/kexin type 6	2.82709	1.0179	2.01382	0.514501	3.02711	0.423841
NR_033404	BMP1	bone morphogenetic protein 1	-2.36861	1.01083	0.564862	1.8089	0.484871	2.50352
NM_032924	ZNF3	zinc finger protein 3	-2.27205	0.998947	0.569191	1.75318	0.48826	2.36626
NM_001134388	ZDHHC4	zinc finger, DHHC-type containing 4	2.07046	0.997999	1.65263	0.602677	2.14737	0.513231
NM_021614	KCNN2	potassium intermediate/small conductance calcium-activated channel, subfamily N, member 2	2.97252	0.986073	2.04675	0.475065	3.11737	0.38599
NR_024212	RNF185	ring finger protein 185	-2.15038	0.985248	0.577192	1.68178	0.496374	2.20032
NM_001242883	CARKD	carbohydrate kinase domain containing	2.172	0.98445	1.69185	0.572828	2.23991	0.482955
NR_045418	AKIP1	A kinase (PRKA) interacting protein 1	4.76576	0.973287	2.61496	0.362257	5.11268	0.28158
NM_001159920	FLT1	fms-related tyrosine kinase 1	2.21494	0.969487	1.70012	0.552848	2.25788	0.462099
NM_018986	SH3TC1	SH3 domain and tetratricopeptide repeats 1	2.49707	0.963556	1.8281	0.50787	2.54619	0.416896
NM_001290222			-3.52387	0.962489	0.415014	2.23218	0.336985	3.75141
NM_004050	BCL2L2	BCL2-like 2	8.294	0.961337	3.32963	0.277559	8.91787	0.206753
NM_000609	CXCL12	chemokine (C-X-C motif) ligand 12	3.90987	0.937374	2.34226	0.375138	4.02592	0.293469
NM_001174118	MEX3D	mex-3 RNA binding family member D	-3.05688	0.936559	0.429618	2.04168	0.35081	3.13274
NM_001276262	RGS3	regulator of G-protein signaling 3	-2.23955	0.930091	0.515362	1.67857	0.434003	2.19339
NM_001033873	SMAGP	small cell adhesion glycoprotein	2.04291	0.926717	1.57567	0.545041	1.98318	0.454535
NM_153692	HTRA4	HtrA serine peptidase 4	-3.32052	0.920778	0.39813	2.12954	0.321624	3.40412
NM_017697	ESRP1	epithelial splicing regulatory protein 1	2.41715	0.91964	1.75517	0.481856	2.38083	0.392032
NM_001291510			2.31207	0.917977	1.70378	0.494595	2.26753	0.404511
NM_207585	IFNAR2	interferon (alpha, beta and omega) receptor 2	2.26453	0.917469	1.6802	0.500983	2.21272	0.410391
NM_001039348	EFEMP1	EGF containing fibulin-like extracellular matrix protein 1	2.2989	0.913272	1.69346	0.492521	2.24194	0.402575
NM_000681	ADRA2A	adrenoceptor alpha 2A	-2.55295	0.900286	0.449796	1.80196	0.369734	2.48782
NM_024697	ZNF385D	zinc finger protein 385D	2.11173	0.898233	1.58687	0.508438	2.00342	0.417405
NM_001300766			-2.41092	0.886686	0.455701	1.72528	0.375786	2.29715
NM_001144036	TMEM25	transmembrane protein 25	-2.06041	0.88364	0.504569	1.5475	0.423644	1.92906
NM_199483	C20orf24	chromosome 20 open reading frame 24	-2.21449	0.88018	0.477039	1.62401	0.39649	2.07792
NR_027179	FAM211A-AS1	FAM211A antisense RNA 1	-2.12115	0.879248	0.490679	1.57552	0.409919	1.97812
NM_147777	SNX15	sorting nexin 15	-2.16668	0.871121	0.476631	1.59212	0.396017	2.01507
NM_001031803	LLGL2	lethal giant larvae homolog 2 (Drosophila)	2.41622	0.871103	1.71517	0.442417	2.29325	0.355193
NM_025133	FBXO11	F-box protein 11	-2.56019	0.860516	0.417475	1.77373	0.339556	2.41252
NM_002313	ABLIM1	actin binding LIM protein 1	2.7039	0.857346	1.8355	0.400459	2.56289	0.316105
NM_020672	S100A14	S100 calcium binding protein A14	2.37056	0.844844	1.67209	0.426866	2.19471	0.340796
NM_001172702	SLC38A6	solute carrier family 38, member 6	2.55431	0.815505	1.73602	0.383087	2.33755	0.300808
NM_174936	PCSK9	proprotein convertase subtilisin/kexin type 9	4.5936	0.793705	2.45611	0.25649	4.45784	0.189751
NM_002757	MAP2K5	mitogen-activated protein kinase kinase 5	2.23828	0.789757	1.56176	0.399368	1.95179	0.315172
NM_173210	TGIF1	TGFB-induced factor homeobox 1	2.08506	0.786019	1.47808	0.417992	1.78082	0.332089
NM_007029	STMN2	stathmin-like 2	-3.14201	0.783398	0.312458	1.96415	0.245925	2.91484
NM_001220777	CDKN1A	cyclin-dependent kinase inhibitor 1A (p21, Cip1)	2.25881	0.7812	1.56541	0.389849	1.95948	0.306831
NM_031905	ARMC10	armadillo repeat containing 10	2.94164	0.777795	1.87864	0.322023	2.66981	0.246336
NR_104049	CCDC84	coiled-coil domain containing 84	2.03408	0.772008	1.43865	0.414274	1.71309	0.328804
NM_016556	PSMC3IP	PSMC3 interacting protein	-3.0155	0.755769	0.30158	1.89398	0.237111	2.72816
NM_024506	GLB1L	galactosidase, beta 1-like	2.6328	0.752602	1.72496	0.328361	2.31472	0.252101
NM_020748	INTS2	integrator complex subunit 2	-2.34499	0.74854	0.353857	1.58344	0.281507	1.99549
NM_001113756	TYMP	thymidine phosphorylase	2.32057	0.747207	1.57008	0.355599	1.97027	0.275741
NM_001017366	C4BPB	complement component 4 binding protein, beta	3.13566	0.738906	1.93145	0.28268	2.80326	0.211354
NM_001345	DGKA	diacylglycerol kinase, alpha 80kDa	-2.06056	0.731861	0.377148	1.42019	0.302388	1.67718
NM_001267863	SLIRP	SRA stem-loop interacting RNA binding protein	-2.0422	0.729952	0.378313	1.40843	0.303293	1.65584
NM_199440	HSPD1	heat shock 60kDa protein 1 (chaperonin)	-2.44627	0.72372	0.324333	1.61491	0.255577	2.06082
NM_005250	FOXL1	forkhead box L1	2.12333	0.723583	1.44793	0.361601	1.73051	0.280844
NM_001029870	SOWAHB	sosondowah ankyrin repeat domain family member B	2.35996	0.722292	1.57088	0.332111	1.97226	0.255748
NM_000522	HOXA13	homeobox A13	2.97674	0.719963	1.8534	0.279672	2.60709	0.208829
NM_000758	CSF2	colony stimulating factor 2 (granulocyte-macrophage)	2.5731	0.717793	1.67171	0.308204	2.19459	0.234005
NM_000322	PRPH2	peripherin 2 (retinal degeneration, slow)	2.21519	0.705124	1.48275	0.335322	1.78898	0.258495
NM_148957	TNFRSF19	tumor necrosis factor receptor superfamily, member 19	2.56011	0.703276	1.65505	0.298842	2.15499	0.225686
NM_024811	CPSF7	cleavage and polyadenylation specific factor 7, 59kDa	-2.27192	0.700384	0.325078	1.50899	0.256167	1.85298
NM_001190849	CNOT4	CCR4-NOT transcription complex, subunit 4	2.08416	0.689208	1.399	0.339535	1.63843	0.261928
NM_033010	PCBP4	poly(rC) binding protein 4	-2.04476	0.676005	0.334447	1.36638	0.264112	1.57602
NM_001191324	RNF138	ring finger protein 138, E3 ubiquitin protein ligase	-2.7172	0.672704	0.265073	1.70719	0.207233	2.25554
NM_153480	IL17RE	interleukin 17 receptor E	2.03024	0.669607	1.35303	0.331384	1.55851	0.255063
NM_181427	GABPB1	GA binding protein transcription factor, beta subunit 1	-2.52212	0.669259	0.277786	1.61242	0.217694	2.05689
NM_014789	ZNF623	zinc finger protein 623	-2.07882	0.667963	0.32349	1.37925	0.25508	1.5976
NM_024426	WT1	Wilms tumor 1	-3.01906	0.66355	0.240055	1.83416	0.186298	2.57076
NM_002735	PRKAR1B	protein kinase, cAMP-dependent, regulatory, type I, beta	3.04963	0.651304	1.83927	0.230634	2.57126	0.168913
NM_001167583	ZFAT	zinc finger and AT hook domain containing	2.30957	0.649744	1.4908	0.283181	1.80193	0.211707
NM_130781	RAB24	RAB24, member RAS oncogene family	-2.14089	0.64763	0.299978	1.39819	0.235463	1.63413
NM_001278514	CUL4A	cullin 4A	-2.2522	0.643735	0.28462	1.45596	0.223452	1.74355
NM_005268	GJB5	gap junction protein, beta 5, 31.1kDa	2.24603	0.643539	1.4525	0.285124	1.73925	0.213161
NM_001282914	TCAIM	T cell activation inhibitor, mitochondrial	-2.67798	0.640054	0.245765	1.66691	0.190828	2.16449
NR_122036			-2.05794	0.639342	0.303889	1.34509	0.238953	1.53491
NM_001282915	TCAIM	T cell activation inhibitor, mitochondrial	2.86915	0.631802	1.74887	0.228246	2.36726	0.166992
NM_009587	LGALS9	lectin, galactoside-binding, soluble, 9	-2.11641	0.631365	0.290513	1.37213	0.226945	1.58717
NM_001271756	ITGBL1	integrin, beta-like 1 (with EGF-like repeat domains)	2.09045	0.629781	1.35625	0.292441	1.56175	0.220432
NM_001271685	SLC35A3	solute carrier family 35 (UDP-N-acetylglucosamine (UDP-GlcNAc) transporter), member A3	2.00775	0.627955	1.30723	0.301651	1.48411	0.227958
NM_001039937	INTS6	integrator complex subunit 6	2.15154	0.615009	1.37954	0.274175	1.60526	0.204338
NM_144777	SCEL	sciellin	2.11118	0.610341	1.35331	0.275263	1.55864	0.205214
NM_000424	KRT5	keratin 5	3.33969	0.6041	1.92891	0.189194	2.79538	0.137977
NM_001287431	ARFIP1	ADP-ribosylation factor interacting protein 1	2.92934	0.600186	1.75574	0.205168	2.38291	0.149211
NM_170675	MEIS2	Meis homeobox 2	-2.26675	0.599128	0.250772	1.4314	0.195047	1.69487
NM_000716	C4BPB	complement component 4 binding protein, beta	2.01826	0.585347	1.28065	0.267544	1.44312	0.198446
NM_012190	ALDH1L1	aldehyde dehydrogenase 1 family, member L1	-2.79711	0.582714	0.201468	1.68541	0.153048	2.20941
NM_001278557	WSB2	WD repeat and SOCS box containing 2	-2.90649	0.576688	0.192085	1.73136	0.144958	2.31126
NM_001256691	MELK	maternal embryonic leucine zipper kinase	-3.45919	0.575036	0.168775	1.95921	0.125967	2.90239
NM_006475	POSTN	periostin, osteoblast specific factor	2.19564	0.572597	1.37337	0.238731	1.5928	0.174616
NM_001286842	PHF19	PHD finger protein 19	-2.55227	0.570673	0.208697	1.56048	0.159182	1.95057
NM_005213	CSTA	cystatin A (stefin A)	2.03089	0.568772	1.2757	0.253587	1.43393	0.18737
NM_001166103	SPINT2	serine peptidase inhibitor, Kunitz type, 2	2.20504	0.567042	1.3747	0.233896	1.59566	0.170857
NM_001142593	ITPK1	inositol-tetrakisphosphate 1-kinase	2.08035	0.556916	1.29612	0.239296	1.46743	0.175172
NM_001197104	KMT2A	lysine (K)-specific methyltransferase 2A	-2.04713	0.545941	0.234953	1.26856	0.18202	1.39575
NM_006334	OLFM1	olfactomedin 1	-2.01052	0.541631	0.23592	1.24349	0.182783	1.34943
NM_014350	TNFAIP8	tumor necrosis factor, alpha-induced protein 8	4.02576	0.540564	2.14546	0.136199	3.39668	0.097686
NR_034098	EML2	echinoderm microtubule associated protein like 2	-2.16595	0.538951	0.217919	1.33292	0.167209	1.51277
NM_078487	CDKN2B	cyclin-dependent kinase inhibitor 2B (p15, inhibits CDK4)	2.15283	0.512462	1.30714	0.20091	1.48392	0.146206
NM_001130849	CAB39	calcium binding protein 39	-2.13151	0.511725	0.202334	1.29421	0.153771	1.44111
NM_000557	GDF5	growth differentiation factor 5	2.27056	0.508548	1.3716	0.188554	1.58936	0.137336
NM_001102654	NTF3	neurotrophin 3	5.26993	0.50382	2.49934	0.10156	4.65118	0.070787
NM_001004019	FBLN2	fibulin 2	2.02198	0.494342	1.21663	0.200861	1.34175	0.146196
NM_199161	SAA1	serum amyloid A1	2.14731	0.492353	1.29039	0.187859	1.45683	0.136844
NM_001029840	TCAIM	T cell activation inhibitor, mitochondrial	-2.4293	0.470426	0.15424	1.43478	0.114102	1.70143
NR_047689	PHKG1	phosphorylase kinase, gamma 1 (muscle)	-4.30223	0.46818	0.099429	2.20451	0.073492	3.65386
NM_001281294	ZNF281	zinc finger protein 281	-3.35054	0.462094	0.114848	1.85924	0.084512	2.63163
NM_001278792	RFC2	replication factor C (activator 1) 2, 40kDa	-2.0147	0.455709	0.175145	1.18571	0.131273	1.25752
NM_001082577	RBFOX2	RNA binding protein, fox-1 homolog (C. elegans) 2	2.3029	0.448363	1.35213	0.148676	1.55666	0.107297
NM_016655	GABPB1	GA binding protein transcription factor, beta subunit 1	2.40455	0.444158	1.40607	0.140304	1.64902	0.101145
NM_005264	GFRA1	GDNF family receptor alpha 1	2.01607	0.424524	1.16609	0.15455	1.26372	0.111781
NM_001257237	ALG13	ALG13, UDP-N-acetylglucosaminyltransferase subunit	-2.02314	0.42366	0.153407	1.17001	0.11352	1.23116
NM_199297	THYN1	thymocyte nuclear protein 1	-2.66939	0.422957	0.11668	1.53319	0.085479	1.8985
NM_001170587	HHAT	hedgehog acyltransferase	2.11667	0.391446	1.20858	0.126786	1.32669	0.090574
NM_207510	LCNL1	lipocalin-like 1	2.04554	0.387118	1.1615	0.129023	1.25578	0.092378
NM_001282653	STIP1	stress-induced-phosphoprotein 1	-2.00235	0.376388	0.125664	1.12736	0.092134	1.1631
NM_001288588	ZNF280D	zinc finger protein 280D	-2.50516	0.372844	0.0977162	1.42262	0.072325	1.68038
NM_001017367	C4BPB	complement component 4 binding protein, beta	4.73934	0.355241	2.29957	0.0548783	3.8769	0.036978
NM_001184941	FAM219A	family with sequence similarity 219, member A	-2.75757	0.324628	0.0687802	1.53218	0.050882	1.89641
NM_001252076	SLC9A3R2	solute carrier family 9, subfamily A (NHE3, cation proton antiporter 3), member 3 regulator 2	-8.69858	0.324622	0.0334093	3.15419	0.025029	8.05066
NR_033329	KLHL7	kelch-like family member 7	2.10496	0.324378	1.16418	0.0903823	1.26095	0.062253
NR_111976			2.10743	0.323499	1.16529	0.0898074	1.26247	0.061758
NM_001278585	CORIN	corin, serine peptidase	2.70747	0.319214	1.50467	0.0677211	1.8311	0.0462
NM_001256264	FLII	flightless I homolog (Drosophila)	4.66503	0.311516	2.26473	0.0428494	3.76308	0.028325
NM_001199183	ATP2C1	ATPase, Ca++ transporting, type 2C, member 1	-2.66896	0.306091	0.0633221	1.4796	0.046629	1.7945
NM_001145357	SIN3A	SIN3 transcription regulator family member A	2.44486	0.293741	1.3535	0.0637485	1.55865	0.043356
NM_001170797	ZFAND1	zinc finger, AN1-type domain 1	-2.24658	0.288249	0.067277	1.23501	0.049633	1.33425
NM_006066	AKR1A1	aldo-keto reductase family 1, member A1 (aldehyde reductase)	4.36876	0.278162	2.16299	0.0357717	3.44919	0.023351
NR_046470	MEG3	maternally expressed 3 (non-protein coding)	4.34108	0.277086	2.1537	0.0356486	3.41977	0.023285
NM_001884	HAPLN1	hyaluronan and proteoglycan link protein 1	4.20568	0.26748	2.1063	0.0339674	3.28128	0.022255
NM_001252018	TOR2A	torsin family 2, member A	-2.58596	0.264858	0.0493977	1.4201	0.0367	1.67698
NR_111972			-2.1101	0.258124	0.0586533	1.13597	0.042867	1.17862
NR_109789	RAB24	RAB24, member RAS oncogene family	3.27928	0.236218	1.74535	0.0319702	2.35944	0.020891
NM_001128613	NUDT22	nudix (nucleoside diphosphate linked moiety X)-type motif 22	2.97392	0.205489	1.59878	0.0264113	2.02739	0.017513
NM_001301025			3.36245	0.200545	1.77221	0.0226938	2.42266	0.014893
NR_027167	FAM211A-AS1	FAM211A antisense RNA 1	8.16555	0.198292	3.04247	0.0129237	7.11144	0.00827
NM_001007067	SDCBP	syndecan binding protein (syntenin)	4.98003	0.195005	2.33246	0.0163034	3.99294	0.010684
NM_001290233			-2.1438	0.193251	0.0329583	1.13313	0.024608	1.173
NM_001282785	TRMU	tRNA 5-methylaminomethyl-2-thiouridylate methyltransferase	-2.13532	0.188566	0.0315773	1.12603	0.023544	1.16089
NM_006385	ZNF211	zinc finger protein 211	-2.06817	0.171984	0.0274931	1.07585	0.020243	1.08577
NR_024555	RHOBTB1	Rho-related BTB domain containing 1	3.20451	0.164045	1.69597	0.0158675	2.24845	0.01033
NM_001042437	ST3GAL5	ST3 beta-galactoside alpha-2,3-sialyltransferase 5	3.44317	0.159965	1.79797	0.0142321	2.47828	0.009207
NM_001130082	PLXNB1	plexin B1	-3.48673	0.145778	0.0117178	1.81359	0.008866	2.51425
NM_006106	YAP1	Yes-associated protein 1	-4.74526	0.145702	0.00941042	2.2559	0.007411	3.81857
NM_001258460	PHKG1	phosphorylase kinase, gamma 1 (muscle)	4.68807	0.141555	2.23795	0.00895369	3.67141	0.005248
NM_181358	HIPK1	homeodomain interacting protein kinase 1	2.86703	0.136953	1.5318	0.0122444	1.88725	0.007905
NM_001199181	ATP2C1	ATPase, Ca++ transporting, type 2C, member 1	2.78695	0.135304	1.49097	0.0122787	1.80229	0.007916
NM_001005417	B4GALT2	UDP-Gal:betaGlcNAc beta 1,4- galactosyltransferase, polypeptide 2	9.60375	0.134372	3.26912	0.00552314	8.48127	0.00304
NM_001171626	VEGFA	vascular endothelial growth factor A	-5.45294	0.129031	0.00678492	2.45382	0.00569	4.50897
NM_002675	PML	promyelocytic leukemia	2.56932	0.127854	1.37329	0.0119032	1.59254	0.007649
NM_006388	KAT5	K(lysine) acetyltransferase 5	5.13579	0.125705	2.36726	0.00667509	4.12369	0.00368
NR_027438	IP6K2	inositol hexakisphosphate kinase 2	-2.3127	0.124335	0.0126484	1.22223	0.009506	1.31416
NR_033194	ZFAND1	zinc finger, AN1-type domain 1	-2.25379	0.121662	0.0124926	1.18484	0.009353	1.25612
NM_001243704	ZBTB14	zinc finger and BTB domain containing 14	-2.61823	0.12065	0.0104048	1.399	0.008078	1.63594
NM_001142428	MORF4L2	mortality factor 4 like 2	2.17037	0.114494	1.12955	0.0116054	1.20969	0.007322
NM_001161010	ARMC10	armadillo repeat containing 10	-2.57711	0.11257	0.00921616	1.37497	0.007299	1.59152
NM_001164098	VCAN	versican	-3.13643	0.109204	0.00719993	1.65632	0.005914	2.14733
NM_001282175	CLPTM1	cleft lip and palate associated transmembrane protein 1	10.2797	0.108501	3.36522	0.0034983	9.14702	0.001759
NM_033249	PML	promyelocytic leukemia	-3.29005	0.100728	0.00588521	1.72399	0.004926	2.29515
NM_001144034	TMEM25	transmembrane protein 25	-2.10776	0.0983411	0.00891642	1.08462	0.007175	1.09905
NM_001198689	LEPR	leptin receptor	3.82611	0.092444	1.94028	0.00440446	2.82005	0.002167
NM_001128627	SPIRE1	spire-type actin nucleation factor 1	2.45681	0.0894494	1.30293	0.00614092	1.47757	0.003405
NM_001142806	SLC6A8	solute carrier family 6 (neurotransmitter transporter), member 8	2.57701	0.0877275	1.37131	0.00561223	1.58865	0.00309
NM_001077426	ZNF586	zinc finger protein 586	2.18214	0.087659	1.13253	0.00678492	1.2134	0.003739
NR_027683	RPAIN	RPA interacting protein	-2.57464	0.087448	0.00558204	1.36996	0.004687	1.58276
NM_001270437	CDC42EP3	CDC42 effector protein (Rho GTPase binding) 3	-2.86995	0.0863606	0.00488767	1.52591	0.004271	1.8849
NM_001287398	C6orf1	chromosome 6 open reading frame 1	-3.42642	0.0849082	0.00404852	1.78075	0.003633	2.43029
NM_001134477	PARN	poly(A)-specific ribonuclease	3.18711	0.0848376	1.67654	0.00429301	2.20332	0.002104
NR_036639	YIPF1	Yip1 domain family, member 1	2.73837	0.0731625	1.45699	0.00367383	1.74416	0.00184
NM_001077239	RNF214	ring finger protein 214	2.75644	0.0723554	1.46638	0.00357023	1.75758	0.001781
NM_001277065	MFF	mitochondrial fission factor	-3.48377	0.0710554	0.00279956	1.80345	0.00241	2.49105
NM_001006632	CHRM2	cholinergic receptor, muscarinic 2	-2.02511	0.0705609	0.00486752	1.02287	0.004267	1.01074
NM_001161500	ZNF611	zinc finger protein 611	2.11137	0.0704421	1.08276	0.00458281	1.14022	0.002297
NM_016827	OGG1	8-oxoguanine DNA glycosylase	-2.04181	0.0702109	0.00476466	1.03461	0.004238	1.02853
NM_001287032	STOML2	stomatin (EPB72)-like 2	6.2993	0.0654427	2.6568	0.00161199	5.29206	0.000875
NM_001013399	CCNC	cyclin C	4.30133	0.0637956	2.10671	0.00193186	3.28307	0.001061
NM_001243088	FOXM1	forkhead box M1	-3.35032	0.0637266	0.0023251	1.74662	0.001968	2.34776
NM_001297721			2.06897	0.06266	1.05264	0.00372993	1.09478	0.001865
NR_073468	EXTL3	exostosin-like glycosyltransferase 3	2.2804	0.0606816	1.19238	0.00308816	1.30358	0.001577
NR_111939			2.06157	0.0597323	1.04715	0.0034073	1.087	0.00173
NM_001286818	KLF5	Kruppel-like factor 5 (intestinal)	3.78547	0.0574883	1.92219	0.00171934	2.77676	0.000935
NM_033290	MID1	midline 1 (Opitz/BBB syndrome)	2.19914	0.0572964	1.13982	0.00288018	1.22222	0.00151
NM_001166226	CEP120	centrosomal protein 120kDa	-2.05212	0.055749	0.00298813	1.0401	0.002598	1.03694
NM_001284216	TRIP12	thyroid hormone receptor interactor 12	-2.25079	0.0508931	0.00220879	1.17264	0.001872	1.23518
NM_181311	TAZ	tafazzin	3.70954	0.0493805	1.89253	0.00128845	2.70154	0.000718
NR_027437	IP6K2	inositol hexakisphosphate kinase 2	2.79771	0.04882	1.48585	0.00160406	1.79272	0.000873
NM_001270434	CDK2AP1	cyclin-dependent kinase 2 associated protein 1	2.289	0.0448287	1.1964	0.00167972	1.30819	0.000928
NM_001276479	LONP1	lon peptidase 1, mitochondrial	2.29133	0.0415666	1.19763	0.00144267	1.30981	0.000799
NM_001177676	GPR68	G protein-coupled receptor 68	2.46819	0.0400606	1.30468	0.00123007	1.47943	0.000683
NM_001161573	MAFF	v-maf avian musculoaponeurotic fibrosarcoma oncogene homolog F	-3.19088	0.0377511	0.00085093	1.67481	0.000688	2.18581
NM_202494	GIPC1	GIPC PDZ domain containing family, member 1	4.05152	0.0371933	2.01915	0.00068511	3.04149	0.000412
NM_001300887			3.19854	0.0357322	1.67818	0.00076082	2.20757	0.000449
NM_016324	ZNF274	zinc finger protein 274	2.93835	0.0342981	1.55576	0.00075613	1.9372	0.000447
NM_001256945	C1orf86	chromosome 1 open reading frame 86	2.39142	0.0342857	1.2588	0.00093383	1.40598	0.000525
NM_017852	NLRP2	NLR family, pyrin domain containing 2	3.8069	0.0338596	1.92921	0.00059427	2.79619	0.000352
NM_198949	NUDT1	nudix (nucleoside diphosphate linked moiety X)-type motif 1	-2.09619	0.0316763	0.00093888	1.0687	0.000774	1.07501
NR_038957	LOC100506714	uncharacterized LOC100506714	-2.3272	0.0316201	0.00081993	1.21941	0.000659	1.3106
NM_001256660	TEAD2	TEA domain family member 2	-2.72039	0.0298614	0.00061734	1.44443	0.000491	1.71825
NM_024628	SLC12A8	solute carrier family 12, member 8	2.14205	0.0291853	1.09977	0.00077451	1.16574	0.000458
NM_001165903	STX1A	syntaxin 1A (brain)	-3.41913	0.0290821	0.00047673	1.77411	0.000366	2.41393
NM_001161819	MYO1B	myosin IB	-2.0116	0.0283189	0.0007947	1.00914	0.000632	0.992763
NM_001198845	RBM14-RBM4	RBM14-RBM4 readthrough	3.87813	0.026874	1.95573	0.00036928	2.86447	0.000232
NM_001199340	RPL17	ribosomal protein L17	2.51893	0.0237076	1.33323	0.00042157	1.52589	0.000262
NM_004603	STX1A	syntaxin 1A (brain)	2.72062	0.0228451	1.4443	0.00036135	1.72483	0.000228
NM_201428	RTN3	reticulon 3	-2.11743	0.021915	0.00044356	1.08276	0.000337	1.09618
NM_001199693	SLC4A2	solute carrier family 4 (anion exchanger), member 2	-2.64084	0.0213267	0.00032457	1.40132	0.000247	1.64099
NM_001256541	TMEM204	transmembrane protein 204	-2.16638	0.0213035	0.00040678	1.11569	0.000312	1.14563
NM_080571	C20orf96	chromosome 20 open reading frame 96	-2.03049	0.020839	0.00042481	1.02225	0.000324	1.00928
NM_001244191	KIAA0586	KIAA0586	-2.09335	0.0203117	0.00038695	1.0662	0.000297	1.07063
NR_040003	TMEM139	transmembrane protein 139	2.11275	0.0202755	1.0795	0.00038082	1.13511	0.000237
NM_181268	CMTM1	CKLF-like MARVEL transmembrane domain containing 1	-2.23872	0.0189587	0.00030906	1.16299	0.000238	1.22009
NR_045027	FAM211A-AS1	FAM211A antisense RNA 1	2.59299	0.018763	1.37487	0.00025606	1.59569	0.000161
NM_001290263			2.53944	0.0186345	1.34477	0.00025822	1.54499	0.000162
NM_001099287	NIPAL4	NIPA-like domain containing 4	-2.0138	0.0186042	0.0003426	1.01026	0.00026	0.993844
NM_001077262	UBXN11	UBX domain protein 11	2.48879	0.0184321	1.3157	0.00025822	1.49741	0.000162
NM_001287527	CLIP4	CAP-GLY domain containing linker protein family, member 4	2.40212	0.0182212	1.26457	0.00026255	1.41593	0.000165
NM_001163423	ZNF580	zinc finger protein 580	2.84503	0.0179168	1.50866	0.00021278	1.83893	0.000137
NM_001288723			2.12922	0.017915	1.09062	0.00029428	1.15156	0.000182
NM_001173490	PRRG1	proline rich Gla (G-carboxyglutamic acid) 1	2.00509	0.0175842	1.00398	0.00030798	1.02509	0.000189
NM_001178008	CBS	cystathionine-beta-synthase	3.42253	0.0169359	1.77523	0.00016157	2.42943	0.000104
NM_001122671	CCBL1	cysteine conjugate-beta lyase, cytoplasmic	-2.28657	0.0167004	0.0002337	1.19342	0.000175	1.26931
NM_001146158	MOGS	mannosyl-oligosaccharide glucosidase	-2.70185	0.0161456	0.00018177	1.43413	0.000136	1.70015
NM_001174120	ZFYVE27	zinc finger, FYVE domain containing 27	-2.35962	0.0159298	0.00020485	1.23876	0.000153	1.34084
NM_174964	ST3GAL3	ST3 beta-galactoside alpha-2,3-sialyltransferase 3	-2.50348	0.0158489	0.0001897	1.32413	0.000143	1.49653
NR_046093	DACT1	dishevelled-binding antagonist of beta-catenin 1	-2.84514	0.0154728	0.00015869	1.50866	0.000118	1.85199
NM_152333			-2.58259	0.0149719	0.00016374	1.36898	0.000121	1.58031
NM_001289406	MFSD1	major facilitator superfamily domain containing 1	-2.2533	0.0144221	0.00017744	1.17222	0.000132	1.23461
NM_001177562	PPP2R1B	protein phosphatase 2, regulatory subunit A, beta	-2.80623	0.0139802	0.00013128	1.48876	9.8e-05	1.8147
NR_103870	PRKAB2	protein kinase, AMP-activated, beta 2 non-catalytic subunit	-2.1301	0.0136285	0.00017023	1.09109	0.000126	1.10871
NM_001286429	THSD4	thrombospondin, type I, domain containing 4	2.19506	0.0127285	1.1344	0.00014282	1.21526	9.1e-05
NM_001127241	BBC3	BCL2 binding component 3	2.2845	0.0121257	1.192	0.00012335	1.30278	8e-05
NM_001278624	NFXL1	nuclear transcription factor, X-box binding-like 1	2.2024	0.0117144	1.13919	0.00012046	1.22147	7.8e-05
NM_001134773	STX16	syntaxin 16	3.00631	0.0115271	1.58808	8.367e-05	2.00655	5.6e-05
NM_001270841	CRIP2	cysteine-rich protein 2	2.12363	0.0106974	1.08664	0.00010531	1.14576	6.9e-05
NM_001288980	C18orf54	chromosome 18 open reading frame 54	-2.41496	0.0102723	8.295e-05	1.27208	5.9e-05	1.40074
NM_001289101	PXK	PX domain containing serine/threonine kinase	2.06146	0.00996876	1.04376	9.521e-05	1.08103	6.3e-05
NM_001135247	MFAP2	microfibrillar-associated protein 2	2.02559	0.00979109	1.01844	9.413e-05	1.04801	6.2e-05
NM_001164356	THAP4	THAP domain containing 4	-2.40035	0.00949808	7.141e-05	1.26332	5e-05	1.38706
NR_110099	RP11-752G15.6	uncharacterized LOC100505616	-2.18693	0.00946494	7.935e-05	1.12899	5.6e-05	1.16548
NM_001002756	NFU1	NFU1 iron-sulfur cluster scaffold homolog (S. cerevisiae)	-2.20051	0.00820406	5.915e-05	1.1379	4.1e-05	1.18114
NM_017656	ZNF562	zinc finger protein 562	-2.18348	0.00785905	5.482e-05	1.12668	3.8e-05	1.16164
NM_001136017	CCND3	cyclin D3	2.43208	0.00763313	1.28223	4.544e-05	1.44457	3.2e-05
NM_001286266	MRS2	MRS2 magnesium transporter	-2.25921	0.00759449	4.905e-05	1.17587	3.4e-05	1.2423
NM_001166017	SKA3	spindle and kinetochore associated complex subunit 3	-2.09185	0.00733233	5.049e-05	1.06483	3.5e-05	1.06923
NM_001288829	FCRLB	Fc receptor-like B	-2.11217	0.00598275	3.318e-05	1.07876	2.3e-05	1.09075
NM_014211	GABRP	gamma-aminobutyric acid (GABA) A receptor, pi	2.67366	0.0058995	1.41884	2.453e-05	1.67314	1.7e-05
NR_045028	FAM211A-AS1	FAM211A antisense RNA 1	2.86559	0.00533652	1.51885	1.875e-05	1.85858	1.3e-05
NM_006006	ZBTB16	zinc finger and BTB domain containing 16	2.70161	0.00518502	1.43384	1.875e-05	1.70391	1.3e-05
NR_125715			2.55484	0.00473819	1.35325	1.659e-05	1.55863	1.2e-05
NM_001270892	TRAPPC6A	trafficking protein particle complex 6A	2.16666	0.00420747	1.11549	1.587e-05	1.18816	1.1e-05
NR_047516	ARRB2	arrestin, beta 2	2.13572	0.00416816	1.09474	1.587e-05	1.15797	1.1e-05
NM_173490	TMEM171	transmembrane protein 171	3.73789	0.00405874	1.90223	8.66e-06	2.73147	6e-06
NM_001198687	LEPR	leptin receptor	2.38761	0.00403701	1.25558	1.298e-05	1.40208	9e-06
NM_001193343	MRPS18A	mitochondrial ribosomal protein S18A	-2.02004	0.00320084	1.01e-05	1.0144	7e-06	0.998337
NR_045631	NFU1	NFU1 iron-sulfur cluster scaffold homolog (S. cerevisiae)	2.06779	0.00274896	1.0481	7.21e-06	1.08812	5e-06
NM_001191049	SEC31A	SEC31 homolog A (S. cerevisiae)	4.22991	0.00245215	2.08063	2.89e-06	3.21068	2e-06
NR_073543	MOK	MOK protein kinase	2.43957	0.00236032	1.28663	4.33e-06	1.45134	3e-06
NR_027159	FAM211A-AS1	FAM211A antisense RNA 1	-2.4742	0.00137187	1.44e-06	1.30696	1e-06	1.46483
